# Supplementary material for: Application of a multispecies probiotic reduces gastro-intestinal discomfort and induces microbial changes after colonoscopy
Source: Front Oncol. 2023 Jan 9;12:1078315. doi: 10.3389/fonc.2022.1078315 (PMC9870247; doi:10.3389/fonc.2022.1078315)
Supplement: Supplementary file 3 [file Table_1.xlsx]

## Sheet: Table_Level_2_Phylum_Bayesian_G
Supplementary Table 1: Rarefied read numbers of microbial taxa from phylum to genus level of stool samples before colonoscopy and after 30 days of application of a multispecies probiotic or a placebo.
SampleID	P_Bacteroidota	P_Firmicutes_A	P_Actinobacteriota	P_Proteobacteria	P_Verrucomicrobiota	P_Firmicutes	P_Firmicutes_C	P_Desulfobacterota	P_Cyanobacteria	P_unclassified_Bacteria	P_Elusimicrobiota	P_Synergistota	P_Patescibacteria	P_Firmicutes_B	P_Campylobacterota	P_Fusobacteriota	P_Desulfobacterota_B	P_Spirochaetota
1	2056	4821	936	65	0	907	20	60	129	2	0	0	2	2	0	0	0	0
2	346	5502	614	436	0	2037	6	3	53	0	0	0	3	0	0	0	0	0
3	2029	3914	891	242	34	1339	497	0	0	0	0	0	0	53	1	0	0	0
4	3255	3280	383	436	9	730	892	5	0	0	0	0	0	10	0	0	0	0
5	197	6657	1017	95	132	833	57	10	0	0	0	0	2	0	0	0	0	0
6	17	6405	1244	12	100	1221	0	0	0	0	0	0	1	0	0	0	0	0
7	2642	4784	90	13	0	157	263	29	1022	0	0	0	0	0	0	0	0	0
8	2543	5479	50	184	0	110	620	14	0	0	0	0	0	0	0	0	0	0
9	2097	5743	235	357	7	467	9	39	44	2	0	0	0	0	0	0	0	0
10	881	5185	1111	225	88	1393	15	18	52	1	0	0	31	0	0	0	0	0
11	3082	3695	194	1396	26	210	172	59	162	4	0	0	0	0	0	0	0	0
12	817	4916	947	1188	84	978	26	9	34	0	0	0	1	0	0	0	0	0
13	3238	2965	349	428	42	1013	857	94	0	0	0	0	0	14	0	0	0	0
14	3611	2565	187	713	157	553	1141	34	0	2	0	0	0	1	36	0	0	0
15	4487	2188	119	553	138	170	1271	74	0	0	0	0	0	0	0	0	0	0
16	3426	4480	289	164	12	460	123	46	0	0	0	0	0	0	0	0	0	0
17	3774	2668	166	1269	0	185	564	14	354	0	0	0	0	6	0	0	0	0
18	187	4998	1724	204	0	1806	30	3	30	0	0	0	17	1	0	0	0	0
19	3080	4501	127	409	0	338	521	18	6	0	0	0	0	0	0	0	0	0
20	3104	3689	201	577	0	894	485	48	0	0	0	0	2	0	0	0	0	0
21	1665	4238	300	1404	4	1331	57	1	0	0	0	0	0	0	0	0	0	0
22	2007	4665	23	1964	15	161	157	8	0	0	0	0	0	0	0	0	0	0
23	2394	4717	136	999	61	464	184	8	6	12	0	0	0	0	2	17	0	0
24	2653	3954	207	776	76	1012	276	21	11	14	0	0	0	0	0	0	0	0
25	2812	3107	72	2733	4	183	24	56	0	3	0	0	5	0	1	0	0	0
26	2483	5689	249	275	4	230	50	20	0	0	0	0	0	0	0	0	0	0
27	3137	4344	70	374	0	177	865	5	0	5	0	0	0	23	0	0	0	0
28	3875	3951	40	449	0	169	475	41	0	0	0	0	0	0	0	0	0	0
29	3549	3174	5	1295	0	140	837	0	0	0	0	0	0	0	0	0	0	0
30	2339	3729	5	1580	0	252	1054	0	0	0	0	0	0	0	0	41	0	0
31	3159	4640	206	490	26	185	245	44	3	0	0	0	2	0	0	0	0	0
32	3037	4711	200	376	11	379	228	42	16	0	0	0	0	0	0	0	0	0
33	4055	3698	143	553	140	140	216	25	30	0	0	0	0	0	0	0	0	0
34	5135	2577	35	794	153	111	123	64	8	0	0	0	0	0	0	0	0	0
35	2132	5072	68	710	98	564	193	64	78	1	0	16	0	4	0	0	0	0
36	2446	4146	150	1118	56	794	194	93	0	1	0	0	0	2	0	0	0	0
37	4176	3498	344	204	57	333	198	182	0	2	0	0	0	6	0	0	0	0
38	1329	3494	1723	67	195	1897	147	145	0	0	0	0	3	0	0	0	0	0
39	132	3909	1102	986	998	1493	147	222	0	1	0	0	10	0	0	0	0	0
40	3843	3138	510	878	48	415	157	9	0	0	0	0	2	0	0	0	0	0
41	2910	4726	55	719	0	27	491	66	6	0	0	0	0	0	0	0	0	0
42	4037	3226	120	877	0	13	545	115	64	0	0	0	0	3	0	0	0	0
43	2016	3576	1228	13	458	1281	327	79	10	9	0	0	3	0	0	0	0	0
44	2716	4355	370	119	112	867	413	44	3	1	0	0	0	0	0	0	0	0
45	2153	5084	178	674	0	687	181	13	27	0	0	0	0	3	0	0	0	0
46	3501	4831	60	136	44	272	104	5	36	5	0	0	2	4	0	0	0	0
47	790	4413	1769	87	189	1629	0	2	100	2	0	0	16	3	0	0	0	0
48	1593	4271	1790	405	113	723	22	73	0	1	0	0	9	0	0	0	0	0
49	3163	4515	45	144	45	784	21	201	82	0	0	0	0	0	0	0	0	0
50	2933	5101	10	521	0	100	332	0	3	0	0	0	0	0	0	0	0	0
51	3613	3879	75	689	0	236	508	0	0	0	0	0	0	0	0	0	0	0
52	3529	4197	103	680	0	160	331	0	0	0	0	0	0	0	0	0	0	0
53	2362	4615	70	439	37	1053	266	23	132	2	0	0	0	1	0	0	0	0
54	2441	4897	82	268	4	571	684	41	7	3	0	0	0	2	0	0	0	0
55	2623	3595	452	524	55	1706	0	7	21	6	0	0	0	11	0	0	0	0
56	2651	3209	311	644	67	2071	5	5	23	14	0	0	0	0	0	0	0	0
57	357	5748	588	143	382	1216	177	358	11	0	0	0	16	4	0	0	0	0
58	4102	3516	324	491	39	197	134	71	123	1	0	0	0	2	0	0	0	0
59	3705	3824	21	773	12	222	160	71	212	0	0	0	0	0	0	0	0	0
60	3039	4595	11	763	38	314	132	69	29	8	0	0	0	2	0	0	0	0
61	3131	3930	120	940	0	186	619	24	37	0	0	0	3	0	10	0	0	0
62	62	13	276	6447	0	2149	5	0	0	27	0	0	16	0	0	2	2	1
63	2878	5011	135	503	8	374	61	25	5	0	0	0	0	0	0	0	0	0
64	3610	4092	351	470	4	202	186	41	44	0	0	0	0	0	0	0	0	0
65	4021	4010	262	140	120	181	240	0	0	4	0	0	4	18	0	0	0	0
66	2701	4786	578	332	38	389	158	0	0	5	0	0	0	13	0	0	0	0
67	2985	3852	383	889	79	552	153	70	35	1	0	0	1	0	0	0	0	0
68	2457	4018	188	1632	170	264	160	45	63	0	0	0	0	0	3	0	0	0
69	3547	3197	104	773	82	644	353	37	208	54	0	0	0	1	0	0	0	0
70	3101	3771	84	650	86	843	272	30	159	1	0	0	2	1	0	0	0	0
71	2917	4995	564	265	14	196	18	21	0	0	0	0	0	10	0	0	0	0
72	3525	3488	429	729	38	399	85	109	182	7	0	0	0	9	0	0	0	0
73	2085	4893	460	337	265	599	153	48	11	12	0	136	0	1	0	0	0	0
74	3572	3920	134	474	93	452	178	54	30	22	0	70	0	1	0	0	0	0
75	3055	3107	227	1818	3	171	555	13	51	0	0	0	0	0	0	0	0	0
76	2823	3334	151	1942	0	152	586	3	9	0	0	0	0	0	0	0	0	0
77	4386	3303	99	587	0	485	108	0	0	16	0	0	0	16	0	0	0	0
78	4198	3099	59	195	0	644	796	0	0	5	0	0	0	4	0	0	0	0
79	1898	4655	137	603	117	848	659	72	6	2	0	0	0	3	0	0	0	0
80	748	3996	1247	432	442	1508	375	251	1	0	0	0	0	0	0	0	0	0
81	189	5433	503	78	361	2405	18	13	0	0	0	0	0	0	0	0	0	0
82	1523	4875	136	524	247	1301	307	69	0	14	0	0	0	4	0	0	0	0
83	2019	3145	2434	28	0	1339	14	21	0	0	0	0	0	0	0	0	0	0
84	3055	3952	548	451	0	412	472	110	0	0	0	0	0	0	0	0	0	0
85	4425	3122	25	752	7	156	227	61	89	136	0	0	0	0	0	0	0	0
86	4111	3324	19	660	4	95	290	25	255	217	0	0	0	0	0	0	0	0
87	3166	3395	644	157	21	1134	338	139	0	6	0	0	0	0	0	0	0	0
88	3901	2532	396	145	236	689	919	178	0	4	0	0	0	0	0	0	0	0
89	4476	3168	69	389	297	203	332	66	0	0	0	0	0	0	0	0	0	0
90	4681	2298	90	913	209	332	422	55	0	0	0	0	0	0	0	0	0	0
91	2420	4558	571	94	0	934	38	213	122	41	0	0	9	0	0	0	0	0
92	3546	4751	64	118	0	212	170	27	89	21	0	0	2	0	0	0	0	0
93	2809	3412	78	463	14	1480	643	97	4	0	0	0	0	0	0	0	0	0
94	2807	3903	51	335	22	1093	703	73	5	3	0	0	0	5	0	0	0	0
95	3394	3641	126	616	5	853	288	67	8	0	0	0	0	2	0	0	0	0
96	3017	4038	442	866	17	341	188	38	53	0	0	0	0	0	0	0	0	0
97	2762	4649	407	351	30	381	372	15	33	0	0	0	0	0	0	0	0	0
98	2975	3923	327	411	27	631	509	92	104	0	0	0	0	0	1	0	0	0
99	2839	4543	155	521	56	310	394	173	0	5	0	0	1	3	0	0	0	0
100	976	6265	425	66	59	832	145	225	0	0	0	0	3	4	0	0	0	0
101	2709	4978	61	380	88	142	524	81	31	6	0	0	0	0	0	0	0	0
102	2318	4767	107	741	140	353	372	183	8	10	0	0	0	1	0	0	0	0
103	2813	4290	54	471	424	302	540	36	56	7	0	0	0	7	0	0	0	0
104	2704	4365	47	818	378	199	398	43	0	14	0	32	0	2	0	0	0	0
105	2498	3198	212	2040	13	925	102	1	0	10	0	0	0	0	0	1	0	0
106	2724	3232	135	1799	2	997	93	8	0	7	0	0	0	0	3	0	0	0
107	5099	2962	19	783	2	72	34	29	0	0	0	0	0	0	0	0	0	0
108	4687	3650	27	479	10	88	38	19	0	2	0	0	0	0	0	0	0	0
109	2834	4683	18	1060	2	187	142	70	0	4	0	0	0	0	0	0	0	0
110	2625	3795	104	1385	554	343	116	69	0	4	0	5	0	0	0	0	0	0
111	1331	5356	582	34	0	1286	302	100	0	1	0	0	8	0	0	0	0	0
112	3077	4658	70	80	4	577	494	35	0	4	0	0	0	0	1	0	0	0
113	3016	5179	134	291	0	207	161	12	0	0	0	0	0	0	0	0	0	0
114	2720	5579	139	232	2	139	182	4	0	0	0	0	0	3	0	0	0	0
115	2944	4810	222	91	32	226	48	23	0	602	0	0	2	0	0	0	0	0
116	4806	2503	62	217	65	59	41	126	0	1121	0	0	0	0	0	0	0	0
117	3791	3761	171	836	7	401	27	0	0	4	0	0	2	0	0	0	0	0
118	2634	4607	941	378	0	420	18	0	0	0	0	0	2	0	0	0	0	0
119	4224	3931	176	37	26	459	83	11	32	4	0	4	0	13	0	0	0	0
120	4564	3440	52	169	27	645	50	13	40	0	0	0	0	0	0	0	0	0
121	4820	3678	170	12	0	270	5	38	7	0	0	0	0	0	0	0	0	0
122	2553	4518	639	224	0	822	20	84	140	0	0	0	0	0	0	0	0	0
123	3787	3694	214	645	37	189	210	141	0	75	0	8	0	0	0	0	0	0
124	3247	4526	411	80	17	121	345	106	0	140	0	0	7	0	0	0	0	0
125	2764	1985	107	2493	14	636	694	114	33	3	154	3	0	0	0	0	0	0
126	2690	2222	98	1870	15	1222	673	80	43	2	82	0	0	3	0	0	0	0
127	3381	4466	169	183	4	738	0	51	8	0	0	0	0	0	0	0	0	0
128	4839	3070	42	164	0	296	5	33	551	0	0	0	0	0	0	0	0	0
129	2401	5214	411	63	28	748	28	77	9	3	0	7	6	5	0	0	0	0
130	1939	5399	874	32	42	550	8	133	3	5	0	11	4	0	0	0	0	0
131	3143	3462	106	832	9	848	554	45	0	1	0	0	0	0	0	0	0	0
132	3590	3777	128	851	33	396	187	31	0	7	0	0	0	0	0	0	0	0
133	3066	4338	178	397	56	449	271	105	71	67	0	0	0	2	0	0	0	0
134	3526	4525	192	170	79	201	147	77	47	36	0	0	0	0	0	0	0	0
135	1708	5270	64	534	131	849	276	152	8	6	0	0	0	2	0	0	0	0
136	2197	5123	580	188	0	682	177	43	10	0	0	0	0	0	0	0	0	0
137	2802	4914	96	736	0	176	272	0	0	0	0	0	0	4	0	0	0	0
138	2813	5290	76	348	0	192	260	0	0	0	0	0	0	21	0	0	0	0
139	3590	2364	369	1649	16	71	914	24	0	0	0	0	3	0	0	0	0	0
140	3077	2742	867	1701	23	38	535	17	0	0	0	0	0	0	0	0	0	0
141	3465	4044	812	158	12	449	20	12	22	5	0	0	0	1	0	0	0	0
142	2100	5599	613	99	9	487	12	52	26	0	0	0	0	3	0	0	0	0
143	2439	5317	242	575	7	105	208	33	74	0	0	0	0	0	0	0	0	0
144	2031	4921	655	793	115	243	198	43	0	0	0	0	1	0	0	0	0	0
145	2383	4888	16	1006	0	79	605	0	23	0	0	0	0	0	0	0	0	0
146	3139	2730	10	2269	0	369	20	0	463	0	0	0	0	0	0	0	0	0
147	2318	4328	671	88	91	1285	174	39	6	0	0	0	0	0	0	0	0	0
148	1761	5414	563	129	163	695	200	71	4	0	0	0	0	0	0	0	0	0
149	1939	4762	504	508	422	458	85	250	60	0	0	0	5	7	0	0	0	0
150	3317	3280	224	953	163	283	631	50	87	0	0	0	0	12	0	0	0	0
151	2044	5362	91	952	66	259	7	0	219	0	0	0	0	0	0	0	0	0
152	1201	5133	860	801	82	689	154	0	80	0	0	0	0	0	0	0	0	0

## Sheet: Table_Level_3_Class_Bayesian_GT
Supplementary Table 1: Rarefied read numbers of microbial taxa from phylum to genus level of stool samples before colonoscopy and after 30 days of application of a multispecies probiotic or a placebo.
SampleID	C_Bacteroidia	C_Clostridia	C_Coriobacteriia	C_Gammaproteobacteria	C_Verrucomicrobiae	C_Bacilli	C_Negativicutes	C_Alphaproteobacteria	C_Clostridia_A	C_Desulfovibrionia	C_unclassified_Firmicutes_A	C_Vampirovibrionia	C_unclassified_Bacteria	C_Actinomycetia	C_Kiritimatiellae	C_Elusimicrobia	C_Synergistia	C_unclassified_Proteobacteria	C_Lentisphaeria	C_Saccharimonadia	C_Peptococcia	C_Campylobacteria	C_Fusobacteriia	C_unclassified_Firmicutes_B	C_unclassified_Actinobacteriota	C_Binatia	C_Syntrophomonadia	C_Paceibacteria	C_Leptospirae	C_Dehalobacteriia
1	2056	4584	887	65	0	907	20	0	222	60	15	129	2	49	0	0	0	0	0	2	0	0	0	2	0	0	0	0	0	0
2	346	5493	541	436	0	2037	6	0	9	3	0	53	0	73	0	0	0	0	0	3	0	0	0	0	0	0	0	0	0	0
3	2029	3907	856	237	34	1339	497	5	7	0	0	0	0	35	0	0	0	0	0	0	53	1	0	0	0	0	0	0	0	0
4	3255	3258	371	402	9	730	892	34	22	5	0	0	0	12	0	0	0	0	0	0	10	0	0	0	0	0	0	0	0	0
5	197	6638	891	95	132	833	57	0	19	10	0	0	0	126	0	0	0	0	0	2	0	0	0	0	0	0	0	0	0	0
6	17	6387	1077	12	100	1221	0	0	18	0	0	0	0	167	0	0	0	0	0	1	0	0	0	0	0	0	0	0	0	0
7	2642	4754	90	13	0	157	263	0	30	29	0	1022	0	0	0	0	0	0	0	0	0	0	0	0	0	0	0	0	0	0
8	2543	5420	50	184	0	110	620	0	59	14	0	0	0	0	0	0	0	0	0	0	0	0	0	0	0	0	0	0	0	0
9	2097	4573	231	198	7	467	9	159	1066	39	104	44	2	4	0	0	0	0	0	0	0	0	0	0	0	0	0	0	0	0
10	881	5083	1032	125	88	1393	15	100	102	18	0	52	1	79	0	0	0	0	0	31	0	0	0	0	0	0	0	0	0	0
11	3082	3679	190	870	26	210	172	526	15	59	1	162	4	4	0	0	0	0	0	0	0	0	0	0	0	0	0	0	0	0
12	817	4911	924	665	84	978	26	523	5	9	0	34	0	23	0	0	0	0	0	1	0	0	0	0	0	0	0	0	0	0
13	3238	2954	346	428	37	1013	857	0	11	94	0	0	0	3	0	0	0	0	5	0	14	0	0	0	0	0	0	0	0	0
14	3611	2531	186	713	144	553	1141	0	33	34	1	0	2	1	0	0	0	0	13	0	1	36	0	0	0	0	0	0	0	0
15	4487	2188	119	553	0	170	1271	0	0	74	0	0	0	0	138	0	0	0	0	0	0	0	0	0	0	0	0	0	0	0
16	3426	4467	286	164	12	460	123	0	13	46	0	0	0	3	0	0	0	0	0	0	0	0	0	0	0	0	0	0	0	0
17	3774	2663	162	393	0	185	564	876	5	14	0	354	0	4	0	0	0	0	0	0	6	0	0	0	0	0	0	0	0	0
18	187	4998	1663	192	0	1806	30	12	0	3	0	30	0	61	0	0	0	0	0	17	1	0	0	0	0	0	0	0	0	0
19	3080	4189	127	312	0	338	521	97	312	18	0	6	0	0	0	0	0	0	0	0	0	0	0	0	0	0	0	0	0	0
20	3104	3529	201	577	0	894	485	0	160	48	0	0	0	0	0	0	0	0	0	2	0	0	0	0	0	0	0	0	0	0
21	1665	4184	290	1367	4	1331	57	37	54	1	0	0	0	10	0	0	0	0	0	0	0	0	0	0	0	0	0	0	0	0
22	2007	4107	23	1441	14	161	157	523	557	8	1	0	0	0	0	0	0	0	1	0	0	0	0	0	0	0	0	0	0	0
23	2394	4456	131	455	61	464	184	544	258	8	3	6	12	5	0	0	0	0	0	0	0	2	17	0	0	0	0	0	0	0
24	2653	3480	207	184	76	1012	276	592	474	21	0	11	14	0	0	0	0	0	0	0	0	0	0	0	0	0	0	0	0	0
25	2812	2807	64	2675	0	183	24	58	300	56	0	0	3	8	0	0	0	0	4	5	0	1	0	0	0	0	0	0	0	0
26	2483	5467	243	275	0	230	50	0	194	20	28	0	0	6	0	0	0	0	4	0	0	0	0	0	0	0	0	0	0	0
27	3137	4186	69	374	0	177	865	0	155	5	3	0	5	1	0	0	0	0	0	0	6	0	0	17	0	0	0	0	0	0
28	3875	3772	38	449	0	169	475	0	179	41	0	0	0	2	0	0	0	0	0	0	0	0	0	0	0	0	0	0	0	0
29	3549	3174	0	1295	0	140	837	0	0	0	0	0	0	5	0	0	0	0	0	0	0	0	0	0	0	0	0	0	0	0
30	2339	3729	0	1580	0	252	1054	0	0	0	0	0	0	5	0	0	0	0	0	0	0	0	41	0	0	0	0	0	0	0
31	3159	4406	204	406	0	185	245	84	234	44	0	3	0	2	26	0	0	0	0	2	0	0	0	0	0	0	0	0	0	0
32	3037	4605	200	376	0	379	228	0	106	42	0	16	0	0	11	0	0	0	0	0	0	0	0	0	0	0	0	0	0	0
33	4055	3682	142	360	138	140	216	193	16	25	0	30	0	1	0	0	0	0	2	0	0	0	0	0	0	0	0	0	0	0
34	5135	2569	35	408	146	111	123	386	8	64	0	8	0	0	0	0	0	0	7	0	0	0	0	0	0	0	0	0	0	0
35	2132	4835	43	620	41	564	193	90	132	64	105	78	1	25	25	0	16	0	32	0	0	0	0	3	0	0	0	0	0	1
36	2446	3912	85	1024	22	794	194	94	234	93	0	0	1	65	10	0	0	0	24	0	0	0	0	2	0	0	0	0	0	0
37	4176	3316	290	204	57	333	198	0	182	182	0	0	2	53	0	0	0	0	0	0	0	0	0	6	1	0	0	0	0	0
38	1329	3370	1619	67	195	1897	147	0	124	145	0	0	0	98	0	0	0	0	0	3	0	0	0	0	6	0	0	0	0	0
39	132	3893	1029	985	998	1493	147	1	16	222	0	0	1	73	0	0	0	0	0	10	0	0	0	0	0	0	0	0	0	0
40	3843	3121	491	878	48	415	157	0	17	9	0	0	0	19	0	0	0	0	0	2	0	0	0	0	0	0	0	0	0	0
41	2910	4717	55	696	0	27	491	23	9	66	0	6	0	0	0	0	0	0	0	0	0	0	0	0	0	0	0	0	0	0
42	4037	3218	120	618	0	13	545	259	8	115	0	64	0	0	0	0	0	0	0	0	3	0	0	0	0	0	0	0	0	0
43	2016	3573	1190	12	458	1281	327	1	3	79	0	10	9	38	0	0	0	0	0	3	0	0	0	0	0	0	0	0	0	0
44	2716	4355	368	97	112	867	413	22	0	44	0	3	1	2	0	0	0	0	0	0	0	0	0	0	0	0	0	0	0	0
45	2153	4447	178	171	0	687	181	503	570	13	67	27	0	0	0	0	0	0	0	0	0	0	0	3	0	0	0	0	0	0
46	3501	3530	60	57	44	272	104	79	1287	5	14	36	5	0	0	0	0	0	0	2	0	0	0	4	0	0	0	0	0	0
47	790	4218	1638	71	189	1629	0	16	185	2	10	100	2	131	0	0	0	0	0	16	0	0	0	0	0	0	3	0	0	0
48	1593	4082	1597	405	113	723	22	0	176	73	13	0	1	193	0	0	0	0	0	9	0	0	0	0	0	0	0	0	0	0
49	3163	4470	45	144	45	784	21	0	45	201	0	82	0	0	0	0	0	0	0	0	0	0	0	0	0	0	0	0	0	0
50	2933	5082	8	521	0	100	332	0	19	0	0	3	0	2	0	0	0	0	0	0	0	0	0	0	0	0	0	0	0	0
51	3613	3877	72	688	0	236	508	1	0	0	2	0	0	3	0	0	0	0	0	0	0	0	0	0	0	0	0	0	0	0
52	3529	4197	102	680	0	160	331	0	0	0	0	0	0	1	0	0	0	0	0	0	0	0	0	0	0	0	0	0	0	0
53	2362	4026	70	439	37	1053	266	0	350	23	239	132	2	0	0	0	0	0	0	0	0	0	0	1	0	0	0	0	0	0
54	2441	4505	82	221	4	571	684	47	257	41	135	7	3	0	0	0	0	0	0	0	0	0	0	2	0	0	0	0	0	0
55	2623	3389	428	512	15	1706	0	12	206	7	0	21	6	24	24	0	0	0	16	0	11	0	0	0	0	0	0	0	0	0
56	2651	2895	291	635	1	2071	5	9	314	5	0	23	14	20	65	0	0	0	1	0	0	0	0	0	0	0	0	0	0	0
57	357	5708	536	6	382	1216	177	137	40	358	0	11	0	52	0	0	0	0	0	16	4	0	0	0	0	0	0	0	0	0
58	4102	3513	324	257	39	197	134	233	3	71	0	123	1	0	0	0	0	1	0	0	2	0	0	0	0	0	0	0	0	0
59	3705	3743	21	469	12	222	160	304	81	71	0	212	0	0	0	0	0	0	0	0	0	0	0	0	0	0	0	0	0	0
60	3039	3925	11	496	38	314	132	267	669	69	1	29	8	0	0	0	0	0	0	0	0	0	0	2	0	0	0	0	0	0
61	3131	3923	120	940	0	186	619	0	7	24	0	37	0	0	0	0	0	0	0	3	0	10	0	0	0	0	0	0	0	0
62	62	13	0	6224	0	2149	5	223	0	0	0	0	27	276	0	0	0	0	0	13	0	0	2	0	0	2	0	3	1	0
63	2878	4615	135	289	2	374	61	214	396	25	0	5	0	0	0	0	0	0	6	0	0	0	0	0	0	0	0	0	0	0
64	3610	3605	351	297	0	202	186	173	486	41	1	44	0	0	0	0	0	0	4	0	0	0	0	0	0	0	0	0	0	0
65	4021	3891	258	140	120	181	240	0	119	0	0	0	4	4	0	0	0	0	0	4	17	0	0	1	0	0	0	0	0	0
66	2701	4721	577	332	38	389	158	0	63	0	2	0	5	1	0	0	0	0	0	0	12	0	0	1	0	0	0	0	0	0
67	2985	3357	367	304	75	552	153	585	495	70	0	35	1	16	0	0	0	0	4	1	0	0	0	0	0	0	0	0	0	0
68	2457	3624	181	818	170	264	160	814	394	45	0	63	0	7	0	0	0	0	0	0	0	3	0	0	0	0	0	0	0	0
69	3547	3109	104	478	78	644	353	295	79	37	9	208	54	0	0	0	0	0	4	0	0	0	0	1	0	0	0	0	0	0
70	3101	3617	84	464	79	843	272	186	152	30	2	159	1	0	0	0	0	0	7	2	0	0	0	1	0	0	0	0	0	0
71	2917	4924	550	231	11	196	18	34	44	21	27	0	0	12	0	0	0	0	3	0	10	0	0	0	2	0	0	0	0	0
72	3525	3117	420	477	24	399	85	252	297	109	74	182	7	9	0	0	0	0	14	0	5	0	0	4	0	0	0	0	0	0
73	2085	4275	444	226	259	599	153	111	408	48	210	11	12	14	0	0	136	0	6	0	0	0	0	1	2	0	0	0	0	0
74	3572	3352	132	361	93	452	178	113	399	54	169	30	22	0	0	0	70	0	0	0	0	0	0	1	2	0	0	0	0	0
75	3055	3065	227	1818	1	171	555	0	42	13	0	51	0	0	0	0	0	0	2	0	0	0	0	0	0	0	0	0	0	0
76	2823	3275	150	1941	0	152	586	1	59	3	0	9	0	0	0	0	0	0	0	0	0	0	0	0	1	0	0	0	0	0
77	4386	3230	89	586	0	485	108	1	63	0	10	0	16	10	0	0	0	0	0	0	16	0	0	0	0	0	0	0	0	0
78	4198	3081	59	195	0	644	796	0	15	0	3	0	5	0	0	0	0	0	0	0	4	0	0	0	0	0	0	0	0	0
79	1898	3853	137	392	103	848	659	211	802	72	0	6	2	0	0	0	0	0	14	0	3	0	0	0	0	0	0	0	0	0
80	748	3713	1241	360	440	1508	375	72	283	251	0	1	0	6	0	0	0	0	2	0	0	0	0	0	0	0	0	0	0	0
81	189	5314	497	37	354	2405	18	8	106	13	13	0	0	6	0	0	0	33	7	0	0	0	0	0	0	0	0	0	0	0
82	1523	4442	136	291	102	1301	307	0	341	69	92	0	14	0	0	0	0	233	145	0	4	0	0	0	0	0	0	0	0	0
83	2019	3145	2321	28	0	1339	14	0	0	21	0	0	0	113	0	0	0	0	0	0	0	0	0	0	0	0	0	0	0	0
84	3055	3952	525	451	0	412	472	0	0	110	0	0	0	23	0	0	0	0	0	0	0	0	0	0	0	0	0	0	0	0
85	4425	3098	22	527	3	156	227	196	22	61	2	89	136	3	0	0	0	29	4	0	0	0	0	0	0	0	0	0	0	0
86	4111	3301	19	330	4	95	290	330	23	25	0	255	217	0	0	0	0	0	0	0	0	0	0	0	0	0	0	0	0	0
87	3166	3205	391	157	21	1134	338	0	186	139	4	0	6	253	0	0	0	0	0	0	0	0	0	0	0	0	0	0	0	0
88	3901	2479	391	145	236	689	919	0	52	178	1	0	4	5	0	0	0	0	0	0	0	0	0	0	0	0	0	0	0	0
89	4476	2940	64	389	0	203	332	0	228	66	0	0	0	5	297	0	0	0	0	0	0	0	0	0	0	0	0	0	0	0
90	4681	2150	90	913	4	332	422	0	148	55	0	0	0	0	205	0	0	0	0	0	0	0	0	0	0	0	0	0	0	0
91	2420	4511	453	78	0	934	38	16	47	213	0	122	41	118	0	0	0	0	0	8	0	0	0	0	0	0	0	1	0	0
92	3546	4748	64	82	0	212	170	36	3	27	0	89	21	0	0	0	0	0	0	2	0	0	0	0	0	0	0	0	0	0
93	2809	3058	77	374	14	1480	643	89	332	97	22	4	0	1	0	0	0	0	0	0	0	0	0	0	0	0	0	0	0	0
94	2807	3480	51	307	22	1093	703	28	389	73	34	5	3	0	0	0	0	0	0	0	5	0	0	0	0	0	0	0	0	0
95	3394	3584	126	479	3	853	288	137	56	67	1	8	0	0	0	0	0	0	2	0	2	0	0	0	0	0	0	0	0	0
96	3017	4038	440	335	17	341	188	531	0	38	0	53	0	2	0	0	0	0	0	0	0	0	0	0	0	0	0	0	0	0
97	2762	4456	403	235	30	381	372	116	193	15	0	33	0	4	0	0	0	0	0	0	0	0	0	0	0	0	0	0	0	0
98	2975	3764	312	376	20	631	509	35	158	92	1	104	0	15	0	0	0	0	7	0	0	1	0	0	0	0	0	0	0	0
99	2839	4492	145	521	56	310	394	0	49	173	2	0	5	10	0	0	0	0	0	1	3	0	0	0	0	0	0	0	0	0
100	976	6250	405	66	59	832	145	0	14	225	1	0	0	19	0	0	0	0	0	3	4	0	0	0	1	0	0	0	0	0
101	2709	4723	58	156	14	142	524	224	253	81	2	31	6	0	0	0	0	0	74	0	0	0	0	0	3	0	0	0	0	0
102	2318	4661	106	397	48	353	372	344	106	183	0	8	10	1	0	0	0	0	92	0	0	0	0	1	0	0	0	0	0	0
103	2813	2951	54	454	412	302	540	17	1018	36	321	56	7	0	0	0	0	0	12	0	3	0	0	4	0	0	0	0	0	0
104	2704	3816	47	610	373	199	398	208	546	43	3	0	14	0	0	0	32	0	5	0	2	0	0	0	0	0	0	0	0	0
105	2498	3130	202	2040	0	925	102	0	68	1	0	0	10	10	0	0	0	0	13	0	0	0	1	0	0	0	0	0	0	0
106	2724	3148	135	1798	0	997	93	1	84	8	0	0	7	0	0	0	0	0	2	0	0	3	0	0	0	0	0	0	0	0
107	5099	2955	19	783	2	72	34	0	7	29	0	0	0	0	0	0	0	0	0	0	0	0	0	0	0	0	0	0	0	0
108	4687	3646	27	479	10	88	38	0	4	19	0	0	2	0	0	0	0	0	0	0	0	0	0	0	0	0	0	0	0	0
109	2834	4650	18	359	2	187	142	701	33	70	0	0	4	0	0	0	0	0	0	0	0	0	0	0	0	0	0	0	0	0
110	2625	3661	102	366	554	343	116	1019	134	69	0	0	4	2	0	0	5	0	0	0	0	0	0	0	0	0	0	0	0	0
111	1331	5297	536	26	0	1286	302	8	59	100	0	0	1	46	0	0	0	0	0	6	0	0	0	0	0	0	0	2	0	0
112	3077	4638	46	80	4	577	494	0	20	35	0	0	4	24	0	0	0	0	0	0	0	1	0	0	0	0	0	0	0	0
113	3016	4878	134	291	0	207	161	0	290	12	11	0	0	0	0	0	0	0	0	0	0	0	0	0	0	0	0	0	0	0
114	2720	5198	135	230	0	139	182	2	381	4	0	0	0	4	0	0	0	0	2	0	3	0	0	0	0	0	0	0	0	0
115	2944	4803	140	91	32	226	48	0	7	23	0	0	602	82	0	0	0	0	0	2	0	0	0	0	0	0	0	0	0	0
116	4806	2503	40	217	65	59	41	0	0	126	0	0	1121	22	0	0	0	0	0	0	0	0	0	0	0	0	0	0	0	0
117	3791	3664	160	836	0	401	27	0	97	0	0	0	4	11	0	0	0	0	7	2	0	0	0	0	0	0	0	0	0	0
118	2634	4587	832	378	0	420	18	0	20	0	0	0	0	109	0	0	0	0	0	2	0	0	0	0	0	0	0	0	0	0
119	4224	3537	155	20	26	459	83	17	384	11	10	32	4	21	0	0	4	0	0	0	13	0	0	0	0	0	0	0	0	0
120	4564	3156	48	139	25	645	50	30	284	13	0	40	0	4	0	0	0	0	2	0	0	0	0	0	0	0	0	0	0	0
121	4820	3678	146	12	0	270	5	0	0	38	0	7	0	24	0	0	0	0	0	0	0	0	0	0	0	0	0	0	0	0
122	2553	4518	538	218	0	822	20	6	0	84	0	140	0	101	0	0	0	0	0	0	0	0	0	0	0	0	0	0	0	0
123	3787	3398	208	449	3	189	210	196	241	141	55	0	75	6	30	0	8	0	4	0	0	0	0	0	0	0	0	0	0	0
124	3247	4480	358	79	9	121	345	1	46	106	0	0	140	53	8	0	0	0	0	7	0	0	0	0	0	0	0	0	0	0
125	2764	1931	101	2477	0	636	694	16	54	114	0	33	3	6	7	154	3	0	7	0	0	0	0	0	0	0	0	0	0	0
126	2690	2157	83	1867	0	1222	673	3	63	80	2	43	2	15	7	82	0	0	8	0	3	0	0	0	0	0	0	0	0	0
127	3381	4463	159	183	4	738	0	0	3	51	0	8	0	10	0	0	0	0	0	0	0	0	0	0	0	0	0	0	0	0
128	4839	3050	32	163	0	296	5	1	20	33	0	551	0	10	0	0	0	0	0	0	0	0	0	0	0	0	0	0	0	0
129	2401	3974	367	40	23	748	28	23	846	77	394	9	3	44	0	0	7	0	5	6	0	0	0	5	0	0	0	0	0	0
130	1939	4292	814	19	31	550	8	13	793	133	314	3	5	60	4	0	11	0	7	4	0	0	0	0	0	0	0	0	0	0
131	3143	2708	62	352	2	848	554	480	752	45	2	0	1	44	0	0	0	0	7	0	0	0	0	0	0	0	0	0	0	0
132	3590	3397	116	379	0	396	187	472	379	31	1	0	7	12	0	0	0	0	33	0	0	0	0	0	0	0	0	0	0	0
133	3066	3689	172	236	52	449	271	161	519	105	130	71	67	6	0	0	0	0	4	0	0	0	0	2	0	0	0	0	0	0
134	3526	3924	183	107	79	201	147	63	405	77	196	47	36	9	0	0	0	0	0	0	0	0	0	0	0	0	0	0	0	0
135	1708	4983	63	376	126	849	276	158	287	152	0	8	6	1	0	0	0	0	5	0	0	0	0	2	0	0	0	0	0	0
136	2197	4983	572	184	0	682	177	4	140	43	0	10	0	8	0	0	0	0	0	0	0	0	0	0	0	0	0	0	0	0
137	2802	4662	95	736	0	176	272	0	252	0	0	0	0	1	0	0	0	0	0	0	4	0	0	0	0	0	0	0	0	0
138	2813	5244	74	348	0	192	260	0	46	0	0	0	0	2	0	0	0	0	0	0	21	0	0	0	0	0	0	0	0	0
139	3590	2364	367	1631	16	71	914	18	0	24	0	0	0	2	0	0	0	0	0	3	0	0	0	0	0	0	0	0	0	0
140	3077	2742	861	1671	23	38	535	30	0	17	0	0	0	6	0	0	0	0	0	0	0	0	0	0	0	0	0	0	0	0
141	3465	3630	812	64	3	449	20	94	325	12	89	22	5	0	0	0	0	0	9	0	1	0	0	0	0	0	0	0	0	0
142	2100	5079	613	40	9	487	12	59	520	52	0	26	0	0	0	0	0	0	0	0	3	0	0	0	0	0	0	0	0	0
143	2439	4922	238	331	7	105	208	244	395	33	0	74	0	4	0	0	0	0	0	0	0	0	0	0	0	0	0	0	0	0
144	2031	4642	653	650	57	243	198	143	279	43	0	0	0	2	58	0	0	0	0	1	0	0	0	0	0	0	0	0	0	0
145	2383	4888	10	671	0	79	605	335	0	0	0	23	0	6	0	0	0	0	0	0	0	0	0	0	0	0	0	0	0	0
146	3139	2730	10	814	0	369	20	1455	0	0	0	463	0	0	0	0	0	0	0	0	0	0	0	0	0	0	0	0	0	0
147	2318	4286	659	65	86	1285	174	23	42	39	0	6	0	12	5	0	0	0	0	0	0	0	0	0	0	0	0	0	0	0
148	1761	5395	547	107	127	695	200	22	19	71	0	4	0	16	36	0	0	0	0	0	0	0	0	0	0	0	0	0	0	0
149	1939	4532	503	505	411	458	85	3	229	250	1	60	0	1	0	0	0	0	11	5	7	0	0	0	0	0	0	0	0	0
150	3317	3261	224	775	162	283	631	178	16	50	3	87	0	0	0	0	0	0	1	0	12	0	0	0	0	0	0	0	0	0
151	2044	5362	91	494	66	259	7	458	0	0	0	219	0	0	0	0	0	0	0	0	0	0	0	0	0	0	0	0	0	0
152	1201	5133	839	735	82	689	154	66	0	0	0	80	0	21	0	0	0	0	0	0	0	0	0	0	0	0	0	0	0	0

## Sheet: Table_Level_4_Order_Bayesian_GT
Supplementary Table 1: Rarefied read numbers of microbial taxa from phylum to genus level of stool samples before colonoscopy and after 30 days of application of a multispecies probiotic or a placebo.
SampleID	O_Bacteroidales	O_Oscillospirales	O_Coriobacteriales	O_Burkholderiales	O_Lachnospirales	O_Verrucomicrobiales	O_Erysipelotrichales	O_Lactobacillales	O_Veillonellales	O_Enterobacterales	O_RF32	O_Christensenellales	O_TANB77	O_Monoglobales_A	O_Acidaminococcales	O_Acetobacterales	O_ML615J.28	O_Desulfovibrionales	O_unclassified_Firmicutes_A	O_Gastranaerophilales	O_RF39	O_Flavobacteriales	O_unclassified_Bacteria	O_Clostridiales	O_RFN20	O_Peptostreptococcales	O_Actinomycetales	O_unclassified_Negativicutes	O_RZYC01	O_Haloplasmatales_A	O_Opitutales	O_Acholeplasmatales	O_unclassified_Alphaproteobacteria	O_Rhizobiales	O_Pseudomonadales	O_Selenomonadales	O_Monoglobales	O_Elusimicrobiales	O_unclassified_Bacilli	O_Synergistales	O_Cytophagales	O_unclassified_Proteobacteria	O_Eubacteriales	O_Propionibacteriales	O_Victivallales	O_Saccharimonadales	O_Peptococcales	O_unclassified_Clostridia	O_UMGS1840
1	2055	2198	887	63	1826	0	497	27	20	2	0	222	284	2	0	0	85	60	15	129	296	1	2	8	0	203	46	0	0	1	0	0	0	0	0	0	51	0	0	0	0	0	7	3	0	2	0	5	0
2	346	2834	541	10	2483	0	618	1419	6	426	0	9	0	0	0	0	0	3	0	53	0	0	0	8	0	157	73	0	0	0	0	0	0	0	0	0	7	0	0	0	0	0	4	0	0	3	0	0	0
3	2029	2152	856	211	1659	34	893	428	464	26	5	7	2	66	33	0	0	0	0	0	3	0	0	26	11	2	35	0	0	2	0	0	0	0	0	0	0	0	0	0	0	0	0	0	0	0	53	0	0
4	3255	1571	371	263	1265	9	398	129	889	139	34	22	203	80	3	0	0	5	0	0	23	0	0	125	172	14	12	0	0	0	0	0	0	0	0	0	0	0	3	0	0	0	0	0	0	0	10	0	0
5	196	1923	891	43	3573	132	480	353	57	52	0	19	927	7	0	0	0	10	0	0	0	1	0	0	0	187	118	0	0	0	0	0	0	0	0	0	0	0	0	0	0	0	9	8	0	2	0	0	0
6	17	2791	1077	1	2681	100	519	682	0	4	0	18	740	0	0	0	0	0	0	0	0	0	0	2	0	141	166	0	0	20	0	0	0	0	7	0	0	0	0	0	0	0	26	1	0	1	0	0	0
7	2642	1827	90	0	2925	0	80	53	263	13	0	30	0	1	0	0	0	29	0	1022	0	0	0	0	0	1	0	0	0	24	0	0	0	0	0	0	0	0	0	0	0	0	0	0	0	0	0	0	0
8	2543	3222	50	0	2166	0	100	10	620	184	0	59	0	7	0	0	0	14	0	0	0	0	0	0	0	21	0	0	0	0	0	0	0	0	0	0	0	0	0	0	0	0	0	0	0	0	0	0	0
9	2097	2155	231	195	1650	7	316	79	9	3	159	1066	714	42	0	0	5	39	104	44	48	0	2	0	16	8	2	0	0	0	0	0	0	0	0	0	0	0	3	0	0	0	0	0	0	0	0	4	0
10	881	3049	1032	125	1675	88	620	668	15	0	99	102	233	71	0	0	0	18	0	52	101	0	1	0	0	54	73	0	0	0	0	0	0	1	0	0	0	0	4	0	0	0	0	0	0	31	0	0	0
11	3082	1970	190	503	1595	26	193	3	0	367	526	15	53	26	172	0	0	59	1	162	0	0	4	17	0	18	4	0	0	0	0	0	0	0	0	0	0	0	14	0	0	0	0	0	0	0	0	0	0
12	817	2407	924	163	1656	84	896	71	0	502	523	5	595	142	26	0	0	9	0	34	0	0	0	81	0	29	23	0	0	0	0	0	0	0	0	0	0	0	10	0	0	0	0	0	0	1	0	0	0
13	3238	1725	346	419	1078	37	955	54	685	9	0	11	1	44	0	0	0	94	0	0	0	0	0	75	3	31	3	0	0	1	0	0	0	0	0	172	0	0	0	0	0	0	0	0	5	0	14	0	0
14	3611	1339	186	558	1137	142	545	4	697	155	0	33	2	21	0	0	0	34	1	0	0	0	2	7	0	25	0	0	0	1	2	0	0	0	0	444	0	0	3	0	0	0	0	1	13	0	1	0	0
15	4487	894	119	553	1291	0	166	4	1271	0	0	0	0	3	0	0	0	74	0	0	0	0	0	0	0	0	0	0	138	0	0	0	0	0	0	0	0	0	0	0	0	0	0	0	0	0	0	0	0
16	3426	2266	286	164	1954	12	401	59	123	0	0	13	174	65	0	0	0	46	0	0	0	0	0	0	0	8	3	0	0	0	0	0	0	0	0	0	0	0	0	0	0	0	0	0	0	0	0	0	0
17	3774	1292	162	393	1281	0	174	10	564	0	876	5	3	74	0	0	0	14	0	354	0	0	0	2	0	11	4	0	0	1	0	0	0	0	0	0	0	0	0	0	0	0	0	0	0	0	6	0	0
18	187	3175	1663	3	1772	0	1552	252	30	189	12	0	0	2	0	0	0	3	0	30	0	0	0	0	0	49	61	0	0	1	0	0	0	0	0	0	0	0	0	0	0	0	0	0	0	17	1	0	0
19	3080	2752	127	172	1176	0	134	11	494	140	97	312	119	114	27	0	0	18	0	6	140	0	0	23	16	5	0	0	0	0	0	37	0	0	0	0	0	0	0	0	0	0	0	0	0	0	0	0	0
20	3104	2390	201	348	1006	0	629	62	483	229	0	160	2	51	2	0	0	48	0	0	0	0	0	10	152	70	0	0	0	4	0	47	0	0	0	0	0	0	0	0	0	0	0	0	0	2	0	0	0
21	1665	2798	290	69	1299	4	532	692	28	1290	37	54	41	27	29	0	0	1	0	0	103	0	0	0	0	16	10	0	0	3	0	0	0	0	8	0	0	0	0	0	0	0	3	0	0	0	0	0	0
22	2007	2245	23	217	1590	14	108	51	78	1217	523	557	138	123	79	0	0	8	1	0	2	0	0	0	0	11	0	0	0	0	0	0	0	0	7	0	0	0	0	0	0	0	0	0	1	0	0	0	0
23	2394	3048	131	113	1041	61	222	38	2	342	544	258	146	2	182	0	0	8	3	6	190	0	12	111	0	99	0	0	0	14	0	0	0	0	0	0	0	0	0	0	0	0	0	5	0	0	0	9	0
24	2653	1944	207	175	978	76	609	2	0	9	592	474	239	21	276	0	169	21	0	11	220	0	14	188	0	108	0	0	0	12	0	0	0	0	0	0	0	0	0	0	0	0	0	0	0	0	0	2	0
25	2812	1737	64	170	1020	0	8	149	24	2268	0	300	12	24	0	0	0	56	0	0	0	0	3	10	9	4	8	0	0	15	0	0	0	58	237	0	0	0	0	0	0	0	0	0	4	5	0	0	0
26	2483	3596	243	236	1582	0	151	26	50	39	0	194	217	20	0	0	11	20	28	0	6	0	0	22	6	28	6	0	0	26	0	0	0	0	0	0	0	0	4	0	0	0	0	0	4	0	0	1	0
27	3137	2522	69	345	1322	0	13	33	855	29	0	155	197	77	10	0	19	5	3	0	112	0	5	12	0	19	1	0	0	0	0	0	0	0	0	0	37	0	0	0	0	0	0	0	0	0	6	0	0
28	3875	2337	38	347	1223	0	44	24	422	102	0	179	0	119	53	0	0	41	0	0	101	0	0	14	0	12	2	0	0	0	0	0	0	0	0	0	64	0	0	0	0	0	0	0	0	0	0	3	0
29	3549	2160	0	598	927	0	120	20	837	697	0	0	0	0	0	0	0	0	0	0	0	0	0	73	0	14	5	0	0	0	0	0	0	0	0	0	0	0	0	0	0	0	0	0	0	0	0	0	0
30	2339	1620	0	798	1934	0	200	50	1054	782	0	0	0	0	0	0	0	0	0	0	0	0	0	154	0	21	5	0	0	0	0	0	0	0	0	0	0	0	0	0	0	0	0	0	0	0	0	0	0
31	3159	2168	204	400	1525	0	135	35	245	6	84	234	625	18	0	0	0	44	0	3	0	0	0	61	15	9	2	0	26	0	0	0	0	0	0	0	0	0	0	0	0	0	0	0	0	2	0	0	0
32	3037	2914	200	375	1572	0	348	19	228	1	0	106	49	50	0	0	0	42	0	16	0	0	0	0	12	20	0	0	11	0	0	0	0	0	0	0	0	0	0	0	0	0	0	0	0	0	0	0	0
33	4055	2004	142	346	1549	138	135	5	0	14	193	16	75	35	216	0	0	25	0	30	0	0	0	2	0	9	1	0	0	0	0	0	0	0	0	0	0	0	0	0	0	0	0	0	2	0	0	0	0
34	5135	1579	35	408	881	146	110	1	0	0	386	8	68	29	123	0	0	64	0	8	0	0	0	0	0	8	0	0	0	0	0	0	0	0	0	0	0	0	0	0	0	0	0	0	7	0	0	0	0
35	2132	2585	43	475	1831	36	69	156	58	145	90	132	367	16	135	0	51	64	105	78	285	0	1	0	0	6	25	0	25	0	5	0	0	0	0	0	0	0	2	16	0	0	0	0	32	0	0	26	0
36	2446	2031	85	656	1453	14	73	436	39	368	93	234	412	6	155	0	12	93	0	0	270	0	1	0	0	10	65	0	10	3	8	0	0	1	0	0	0	0	0	0	0	0	0	0	24	0	0	0	0
37	4137	2389	290	203	517	57	155	147	198	1	0	182	366	1	0	0	0	182	0	0	0	0	2	6	0	26	53	0	0	0	0	0	0	0	0	0	10	0	0	0	0	0	0	0	0	0	0	0	0
38	1327	1574	1619	67	1282	195	1465	423	147	0	0	124	452	10	0	0	0	145	0	0	7	0	0	4	0	46	96	0	0	0	0	0	0	0	0	0	1	0	0	0	0	0	0	2	0	3	0	0	0
39	130	1788	1029	286	1790	998	663	706	0	698	0	16	115	23	147	0	0	222	0	0	85	2	1	0	0	151	72	0	0	19	0	0	0	1	1	0	0	0	0	0	0	0	6	1	0	10	0	8	0
40	3843	1518	491	855	1492	48	309	96	0	23	0	17	72	16	157	0	0	9	0	0	8	0	0	0	0	9	19	0	0	0	0	0	0	0	0	0	0	0	0	0	0	0	6	0	0	2	0	3	0
41	2910	3094	55	684	1591	0	2	17	491	12	23	9	0	31	0	0	0	66	0	6	0	0	0	0	0	1	0	0	0	0	0	0	0	0	0	0	0	0	8	0	0	0	0	0	0	0	0	0	0
42	4037	1505	120	523	1708	0	4	6	545	95	259	8	0	5	0	0	0	115	0	64	0	0	0	0	0	0	0	0	0	0	0	0	0	0	0	0	0	0	3	0	0	0	0	0	0	0	3	0	0
43	2016	1534	1190	10	1273	458	1051	222	327	2	0	3	679	47	0	0	0	79	0	10	8	0	9	0	0	32	38	0	0	0	0	0	0	1	0	0	6	0	0	0	0	0	0	0	0	3	0	0	0
44	2716	2410	368	97	1305	112	847	0	413	0	22	0	540	89	0	0	0	44	0	3	20	0	1	0	0	2	2	0	0	0	0	0	0	0	0	0	9	0	0	0	0	0	0	0	0	0	0	0	0
45	2153	2342	178	161	1047	0	97	21	0	10	491	570	1030	14	181	0	201	13	67	27	353	0	0	0	0	12	0	0	0	0	0	0	0	0	0	0	0	0	15	0	0	0	0	0	0	0	0	2	0
46	3501	2498	60	57	486	44	64	4	0	0	79	1287	497	28	104	0	0	5	14	36	119	0	5	0	0	15	0	0	0	0	0	0	0	0	0	0	0	0	85	0	0	0	0	0	0	2	0	0	6
47	790	1423	1638	6	2692	189	871	726	0	65	0	185	11	0	0	0	0	2	10	100	0	0	2	0	0	62	131	0	0	1	0	0	0	16	0	0	1	0	0	0	0	0	27	0	0	16	0	2	0
48	1591	1908	1597	336	2047	113	439	236	22	69	0	176	0	23	0	0	47	73	13	0	0	2	1	0	0	57	193	0	0	0	0	0	0	0	0	0	2	0	0	0	0	0	41	0	0	9	0	0	0
49	3163	2506	45	124	1298	45	83	229	21	20	0	45	569	24	0	0	422	201	0	82	0	0	0	0	0	64	0	0	0	0	0	0	0	0	0	0	0	0	15	0	0	0	0	0	0	0	0	0	0
50	2933	2892	8	474	1612	0	33	38	332	47	0	19	475	65	0	0	22	0	0	3	0	0	0	13	0	25	2	0	0	0	0	0	0	0	0	0	0	0	7	0	0	0	0	0	0	0	0	0	0
51	3613	2408	72	683	1371	0	166	57	508	5	0	0	0	89	0	0	0	0	2	0	0	0	0	0	0	9	3	0	0	0	0	0	0	1	0	0	0	0	13	0	0	0	0	0	0	0	0	0	0
52	3529	2636	102	635	1410	0	67	71	331	45	0	0	0	137	0	0	0	0	0	0	0	0	0	7	0	4	1	0	0	0	0	0	0	0	0	0	0	0	22	0	0	0	0	0	0	0	0	3	0
53	2362	2446	70	439	882	37	97	8	245	0	0	350	640	36	21	0	6	23	239	132	932	0	2	2	1	14	0	0	0	0	0	0	0	0	0	0	2	0	9	0	0	0	0	0	0	0	0	4	0
54	2441	2366	82	217	1042	4	93	31	682	4	47	257	1010	57	2	0	6	41	135	7	436	0	3	10	2	9	0	0	0	0	0	0	0	0	0	0	10	0	3	0	0	0	0	0	0	0	0	0	0
55	2586	1807	428	386	931	1	1074	302	0	126	12	206	602	28	0	0	0	7	0	21	81	0	6	2	249	9	24	0	24	0	14	0	0	0	0	0	0	0	0	0	0	0	0	0	16	0	11	10	0
56	2638	1494	291	341	902	1	1185	721	1	294	9	314	452	7	4	0	0	5	0	23	14	0	14	4	148	17	20	0	65	1	0	0	0	0	0	0	0	0	0	0	0	0	0	0	1	0	0	18	1
57	354	2371	536	6	2430	382	805	345	5	0	129	40	388	424	172	0	0	358	0	11	0	3	0	0	0	88	48	0	0	0	0	0	0	8	0	0	0	0	58	0	0	0	0	3	0	16	4	0	0
58	4102	1393	324	257	1879	39	51	133	0	0	233	3	108	118	134	0	0	71	0	123	0	0	1	0	0	12	0	0	0	0	0	0	0	0	0	0	0	0	13	0	0	1	0	0	0	0	2	3	0
59	3705	2465	21	466	1111	12	127	7	0	3	304	81	111	15	160	0	0	71	0	212	15	0	0	0	73	35	0	0	0	0	0	0	0	0	0	0	6	0	0	0	0	0	0	0	0	0	0	0	0
60	3039	2254	11	495	1339	37	140	4	0	1	267	669	293	4	132	0	0	69	1	29	122	0	8	4	47	15	0	0	0	0	1	0	0	0	0	0	0	0	0	0	0	0	0	0	0	0	0	3	0
61	3131	1862	120	848	1901	0	146	12	609	92	0	7	132	11	10	0	0	24	0	37	0	0	0	0	28	17	0	0	0	0	0	0	0	0	0	0	0	0	0	0	0	0	0	0	0	3	0	0	0
62	0	0	0	52	12	0	0	2104	5	6161	0	0	0	0	0	28	0	0	0	0	0	59	27	0	0	1	255	0	0	0	0	0	0	192	11	0	0	0	0	0	2	0	0	19	0	13	0	0	0
63	2878	2334	135	158	1874	2	87	41	61	131	214	396	323	64	0	0	0	25	0	5	244	0	0	2	0	15	0	0	0	1	0	0	0	0	0	0	0	0	1	0	0	0	0	0	6	0	0	1	0
64	3610	2260	351	191	875	0	117	42	186	106	173	486	434	19	0	0	0	41	1	44	40	0	0	0	0	13	0	0	0	0	0	0	0	0	0	0	0	0	0	0	0	0	0	0	4	0	0	4	0
65	4021	2243	258	107	1537	120	102	41	191	33	0	119	0	53	49	0	38	0	0	0	0	0	4	0	0	26	4	0	0	0	0	0	0	0	0	0	10	0	0	0	0	0	0	0	0	4	17	0	22
66	2701	3302	577	175	1185	38	46	92	156	157	0	63	34	128	2	0	248	0	2	0	0	0	5	2	0	19	1	0	0	2	0	0	0	0	0	0	18	0	0	0	0	0	0	0	0	0	12	1	31
67	2957	2056	367	242	1213	75	326	40	153	62	585	495	0	49	0	0	4	70	0	35	180	0	1	0	0	7	16	0	0	0	0	0	0	0	0	0	4	0	2	0	28	0	0	0	4	1	0	28	0
68	2404	1848	181	477	1709	170	149	45	160	341	813	394	11	21	0	0	0	45	0	63	69	0	0	0	0	18	4	0	0	0	0	0	0	1	0	0	4	0	1	0	53	0	0	1	0	0	0	5	0
69	3547	1909	104	473	773	2	148	10	0	5	274	79	376	8	353	0	1	37	9	208	399	0	54	0	83	43	0	0	0	0	76	0	21	0	0	0	0	0	3	0	0	0	0	0	4	0	0	0	0
70	3101	1796	84	456	1542	7	255	13	1	8	184	152	187	0	271	0	0	30	2	159	559	0	1	0	16	92	0	0	0	0	72	0	2	0	0	0	0	0	0	0	0	0	0	0	7	2	0	0	0
71	2907	2946	550	222	1717	9	124	40	18	7	34	44	9	6	0	0	4	21	27	0	4	0	0	157	0	71	12	0	0	23	2	0	0	0	2	0	0	0	1	0	0	0	0	0	3	0	10	18	0
72	3511	1904	420	324	867	24	112	62	85	153	251	297	148	98	0	0	27	109	74	182	180	0	7	29	0	37	9	0	0	1	0	0	1	0	0	0	0	0	17	0	0	0	0	0	14	0	5	34	0
73	2077	1976	444	223	1358	211	110	9	50	3	111	408	797	3	103	0	4	48	210	11	469	0	12	15	0	59	14	0	0	0	48	0	0	0	0	0	0	0	7	136	8	0	0	0	6	0	0	67	0
74	3564	2282	132	274	577	64	22	44	20	87	113	399	466	2	158	0	1	54	169	30	380	0	22	0	0	16	0	0	0	0	29	0	0	0	0	0	0	0	5	70	8	0	0	0	0	0	0	9	0
75	3055	1456	227	455	1462	1	102	69	555	1363	0	42	59	36	0	0	0	13	0	51	0	0	0	46	0	6	0	0	0	0	0	0	0	0	0	0	0	0	0	0	0	0	0	0	2	0	0	0	0
76	2822	1245	150	367	1830	0	72	75	586	1574	0	59	172	15	0	0	0	3	0	9	4	0	0	13	0	0	0	0	0	0	0	0	0	1	0	0	0	0	1	0	0	0	0	0	0	0	0	0	0
77	4386	869	89	577	2205	0	438	47	95	9	0	63	33	34	0	0	0	0	10	0	0	0	16	0	0	32	10	0	0	0	0	0	0	1	0	13	31	0	0	0	0	0	20	0	0	0	16	0	0
78	4198	1667	59	194	1194	0	584	60	793	1	0	15	128	45	0	0	0	0	3	0	0	0	5	14	0	17	0	0	0	0	0	0	0	0	0	3	14	0	0	0	0	0	0	0	0	0	4	0	0
79	1898	2258	137	392	1071	79	396	7	580	0	211	802	416	60	0	0	51	72	0	6	329	0	2	7	38	39	0	0	0	0	24	0	0	0	0	79	0	0	27	0	0	0	0	0	14	0	3	2	0
80	748	1701	1241	360	1140	433	1235	40	205	0	59	283	734	40	41	0	2	251	0	1	222	0	0	0	4	96	6	0	0	0	7	0	0	13	0	129	0	0	1	0	0	0	0	0	2	0	0	0	0
81	189	1672	497	9	2204	351	1881	88	18	28	8	106	1245	162	0	0	32	13	13	0	388	0	0	7	7	23	4	0	0	0	3	0	0	0	0	0	0	0	7	0	0	33	0	2	7	0	0	1	0
82	1523	2229	136	279	1582	43	489	20	307	12	0	341	431	12	0	0	319	69	92	0	306	0	14	112	75	52	0	0	0	0	59	0	0	0	0	0	0	0	13	0	0	233	0	0	145	0	4	19	0
83	2019	1160	2321	22	1943	0	1051	286	14	6	0	0	0	0	0	0	0	21	0	0	0	0	0	1	0	39	98	0	0	2	0	0	0	0	0	0	0	0	0	0	0	0	0	15	0	0	0	0	0
84	3055	1766	525	451	2134	0	371	40	472	0	0	0	0	0	0	0	0	110	0	0	0	0	0	1	0	50	21	0	0	1	0	0	0	0	0	0	0	0	0	0	0	0	0	2	0	0	0	0	0
85	4425	1292	22	496	1383	2	22	3	9	3	196	22	202	16	0	0	0	61	2	89	11	0	136	165	0	40	3	218	0	115	1	0	0	0	0	0	0	0	5	0	0	29	0	0	4	0	0	0	0
86	4111	1296	19	330	1364	4	76	0	4	0	330	23	491	4	0	0	0	25	0	255	12	0	217	92	0	54	0	286	0	1	0	0	0	0	0	0	0	0	6	0	0	0	0	0	0	0	0	0	0
87	3166	2168	391	110	918	21	960	98	291	47	0	186	81	10	47	0	7	139	4	0	66	0	6	0	0	17	246	0	0	0	0	2	0	0	0	0	0	0	0	0	0	0	0	0	0	0	0	7	0
88	3900	1613	391	139	732	236	346	117	840	6	0	52	73	0	10	0	31	178	1	0	170	0	4	25	0	13	3	0	0	0	0	15	0	0	0	69	0	0	9	0	0	0	0	0	0	0	0	23	0
89	4476	1610	64	357	1026	0	9	92	332	32	0	228	172	89	0	0	0	66	0	0	68	0	0	23	0	20	0	0	297	33	0	0	0	0	0	0	0	0	1	0	0	0	0	5	0	0	0	0	0
90	4681	1236	90	433	501	4	11	19	422	480	0	148	350	48	0	0	0	55	0	0	301	0	0	8	1	7	0	0	205	0	0	0	0	0	0	0	0	0	0	0	0	0	0	0	0	0	0	0	0
91	2407	2734	453	69	1684	0	835	97	0	6	11	47	0	50	38	0	0	213	0	122	0	13	41	0	0	28	118	0	0	0	0	0	0	3	3	0	7	0	0	0	0	0	0	0	0	8	0	7	0
92	3546	3287	64	70	1332	0	147	65	0	12	35	3	49	61	170	0	0	27	0	89	0	0	21	0	0	15	0	0	0	0	0	0	0	1	0	0	3	0	0	0	0	0	1	0	0	2	0	0	0
93	2809	1854	77	367	1077	10	88	0	626	7	89	332	93	16	17	0	3	97	22	4	1322	0	0	8	0	2	1	0	0	0	4	64	0	0	0	0	0	0	3	0	0	0	0	0	0	0	0	0	0
94	2807	1985	51	304	1332	7	61	11	697	3	28	389	57	37	6	0	0	73	34	5	968	0	3	24	0	19	0	0	0	0	15	50	0	0	0	0	4	0	3	0	0	0	0	0	0	0	5	0	0
95	3394	2324	126	479	1019	3	828	18	0	0	137	56	179	39	288	0	0	67	1	8	7	0	0	16	0	6	0	0	0	0	0	0	0	0	0	0	0	0	0	0	0	0	0	0	2	0	2	1	0
96	3017	2113	440	335	1205	17	313	14	0	0	531	0	265	24	188	0	0	38	0	53	6	0	0	387	0	44	2	0	0	8	0	0	0	0	0	0	0	0	0	0	0	0	0	0	0	0	0	0	0
97	2762	2383	403	228	1821	30	125	94	63	7	116	193	157	74	309	0	9	15	0	33	30	0	0	0	0	21	4	0	0	0	0	86	0	0	0	0	0	0	37	0	0	0	0	0	0	0	0	0	0
98	2975	2233	312	301	1254	8	166	205	153	75	33	158	178	38	356	0	0	92	1	104	3	0	0	35	0	26	15	0	0	0	12	159	0	2	0	0	0	0	98	0	0	0	0	0	7	0	0	0	0
99	2839	3337	145	515	1015	56	157	9	394	6	0	49	1	96	0	0	0	173	2	0	144	0	5	2	0	32	10	0	0	0	0	0	0	0	0	0	6	0	0	0	0	0	0	0	0	1	3	0	0
100	976	4846	405	61	1245	59	259	93	145	5	0	14	60	29	0	0	0	225	1	0	480	0	0	2	0	66	19	0	0	0	0	0	0	0	0	0	0	0	0	0	0	0	0	0	0	3	4	2	0
101	2709	3148	58	152	1060	10	70	27	524	4	2	253	351	63	0	0	11	81	2	31	32	0	6	32	2	12	0	0	0	0	4	0	222	0	0	0	0	0	0	0	0	0	0	0	74	0	0	57	0
102	2318	2508	106	382	1715	29	81	82	372	15	132	106	311	27	0	0	132	183	0	8	58	0	10	0	0	31	1	0	0	0	19	0	212	0	0	0	0	0	0	0	0	0	0	0	92	0	0	64	0
103	2812	1842	54	257	513	384	111	6	540	197	17	1018	559	11	0	0	36	36	321	56	88	0	7	0	0	19	0	0	0	3	28	0	0	0	0	0	1	0	58	0	0	0	0	0	12	0	3	6	0
104	2704	2601	47	335	985	348	105	15	398	275	208	546	203	20	0	0	48	43	3	0	27	0	14	2	0	4	0	0	0	4	25	0	0	0	0	0	0	0	0	32	0	0	0	0	5	0	2	0	0
105	2498	2344	202	236	719	0	226	571	102	1803	0	68	14	13	0	0	2	1	0	0	124	0	10	12	0	28	10	0	0	0	0	0	0	0	1	0	0	0	0	0	0	0	0	0	13	0	0	0	0
106	2724	1945	135	77	909	0	205	774	93	1720	0	84	143	110	0	0	0	8	0	0	5	0	7	17	12	23	0	0	0	0	0	0	0	1	1	0	0	0	1	0	0	0	0	0	2	0	0	0	0
107	5099	1394	19	746	1389	2	59	2	21	37	0	7	0	4	13	0	0	29	0	0	0	0	0	110	0	58	0	0	0	11	0	0	0	0	0	0	0	0	0	0	0	0	0	0	0	0	0	0	0
108	4687	2240	27	472	1373	10	47	4	22	7	0	4	0	0	16	0	0	19	0	0	0	0	2	15	0	18	0	0	0	37	0	0	0	0	0	0	0	0	0	0	0	0	0	0	0	0	0	0	0
109	2834	3647	18	293	853	2	8	25	0	66	701	33	2	39	142	0	0	70	0	0	111	0	4	73	43	7	0	0	0	0	0	0	0	0	0	0	11	0	0	0	0	0	3	0	0	0	0	3	0
110	2625	2768	102	140	526	537	106	52	0	226	1019	134	295	0	116	0	0	69	0	0	175	0	4	9	10	7	2	0	0	0	17	0	0	0	0	0	0	0	0	5	0	0	32	0	0	0	0	0	0
111	1331	2941	536	0	1959	0	957	323	38	26	0	59	238	28	0	0	0	100	0	0	0	0	1	32	0	93	36	0	0	4	0	0	0	8	0	264	0	0	2	0	0	0	0	10	0	6	0	0	0
112	3077	3286	46	76	985	4	540	32	300	4	0	20	229	16	0	0	0	35	0	0	0	0	4	103	1	17	14	0	0	2	0	0	0	0	0	194	0	0	1	0	0	0	0	10	0	0	0	0	0
113	3016	3362	134	287	1418	0	84	21	140	4	0	290	6	35	21	0	0	12	11	0	97	0	0	10	0	43	0	0	0	5	0	0	0	0	0	0	0	0	0	0	0	0	0	0	0	0	0	4	0
114	2720	3581	135	212	1411	0	36	10	182	17	0	381	10	48	0	0	0	4	0	0	2	0	0	97	0	51	4	0	0	91	0	0	0	2	1	0	0	0	0	0	0	0	0	0	2	0	3	0	0
115	2944	2760	140	88	1743	32	51	53	48	0	0	7	185	39	0	0	0	23	0	0	120	0	602	66	0	10	82	0	0	0	0	0	0	0	3	0	0	0	0	0	0	0	0	0	0	2	0	0	0
116	4806	1741	40	217	714	65	35	24	41	0	0	0	26	7	0	0	0	126	0	0	0	0	1121	5	0	10	22	0	0	0	0	0	0	0	0	0	0	0	0	0	0	0	0	0	0	0	0	0	0
117	3791	1539	160	90	1790	0	234	46	0	746	0	97	316	5	27	0	101	0	0	0	19	0	4	3	0	11	11	0	0	1	0	0	0	0	0	0	0	0	0	0	0	0	0	0	7	2	0	0	0
118	2634	1678	832	7	2220	0	228	167	0	371	0	20	675	13	18	0	0	0	0	0	21	0	0	0	0	0	79	0	0	4	0	0	0	0	0	0	0	0	0	0	0	0	0	30	0	2	0	0	0
119	4224	1773	155	20	1566	24	297	23	32	0	17	384	157	4	51	0	1	11	10	32	138	0	4	23	0	8	21	0	0	0	2	0	0	0	0	0	2	0	0	4	0	0	0	0	0	0	13	1	0
120	4564	1656	48	130	1425	25	181	10	48	9	30	284	58	9	2	0	2	13	0	40	438	0	0	0	0	5	4	0	0	0	0	0	0	0	0	0	0	0	0	0	0	0	0	0	2	0	0	0	0
121	4820	2254	146	6	1310	0	185	71	0	6	0	0	0	84	0	0	0	38	0	7	0	0	0	3	0	27	24	0	0	0	0	0	0	0	0	5	0	0	14	0	0	0	0	0	0	0	0	0	0
122	2549	1494	538	10	2561	0	670	152	20	205	0	0	0	370	0	0	0	84	0	140	0	4	0	29	0	64	101	0	0	0	0	0	0	6	3	0	0	0	0	0	0	0	0	0	0	0	0	0	0
123	3764	1894	208	374	1310	3	79	27	9	75	16	241	100	24	99	0	75	141	55	0	0	0	75	37	0	17	5	102	30	4	0	0	180	0	0	0	10	0	4	8	0	0	0	0	4	0	0	4	2
124	3233	2701	358	35	1645	9	76	43	5	44	1	46	4	48	13	0	0	106	0	0	0	0	140	10	0	71	53	327	8	0	0	0	0	0	0	0	1	0	0	0	0	0	0	0	0	7	0	0	0
125	2764	1024	101	279	805	0	197	439	378	2198	1	54	76	0	133	0	0	114	0	33	0	0	3	7	0	14	6	0	7	0	0	0	0	15	0	183	0	154	0	3	0	0	0	0	7	0	0	5	0
126	2690	1259	83	340	873	0	162	1046	455	1525	3	63	3	0	73	0	0	80	2	43	8	0	2	0	3	8	15	0	7	0	0	3	0	0	0	145	0	82	0	0	0	0	0	0	8	0	3	14	0
127	3381	2428	159	183	1753	1	183	9	0	0	0	3	94	175	0	0	0	51	0	8	546	0	0	0	0	13	10	0	0	0	3	0	0	0	0	0	0	0	0	0	0	0	0	0	0	0	0	0	0
128	4839	1943	32	150	976	0	72	0	5	13	0	20	79	44	0	0	0	33	0	551	224	0	0	0	0	8	10	0	0	0	0	0	0	1	0	0	0	0	0	0	0	0	0	0	0	0	0	0	0
129	2401	2017	367	34	558	4	298	33	2	6	23	846	1363	2	26	0	98	77	394	9	279	0	3	0	40	18	44	0	0	0	19	0	0	0	0	0	0	0	0	7	0	0	0	0	5	6	0	7	0
130	1935	2437	814	10	1214	11	402	52	1	9	13	793	601	4	7	0	78	133	314	3	0	3	5	0	18	20	60	0	4	0	20	0	0	0	0	0	7	0	0	11	1	0	0	0	7	4	0	4	0
131	3143	1480	62	155	355	2	17	23	554	197	480	752	747	1	0	0	0	45	2	0	808	0	1	26	0	94	44	0	0	0	0	0	0	0	0	0	1	0	0	0	0	0	0	0	7	0	0	4	0
132	3590	1993	116	339	629	0	30	39	187	40	472	379	685	5	0	0	0	31	1	0	327	0	7	19	0	46	12	0	0	0	0	0	0	0	0	0	16	0	0	0	0	0	0	0	33	0	0	4	0
133	3066	2024	172	227	1323	52	36	9	271	9	161	519	262	44	0	0	74	105	130	71	324	0	67	0	6	27	6	0	0	0	0	0	0	0	0	0	9	0	0	0	0	0	0	0	4	0	0	0	0
134	3526	1791	183	84	1021	79	16	5	147	23	63	405	1075	18	0	0	73	77	196	47	69	0	36	1	38	15	9	0	0	0	0	0	0	0	0	0	3	0	0	0	0	0	0	0	0	0	0	0	0
135	1689	3141	63	96	1067	67	91	518	276	280	158	287	671	80	0	0	37	152	0	8	194	0	6	0	2	21	1	0	0	3	59	0	0	0	0	0	0	0	0	0	19	0	0	0	5	0	0	3	0
136	2195	3084	572	181	1364	0	651	26	177	2	4	140	391	48	0	0	0	43	0	10	4	0	0	6	0	89	8	0	0	1	0	0	0	0	1	0	0	0	0	0	2	0	0	0	0	0	0	0	0
137	2802	2930	95	415	1281	0	49	12	272	321	0	252	316	63	0	0	0	0	0	0	91	0	0	27	0	39	1	0	0	23	0	0	0	0	0	0	5	0	1	0	0	0	0	0	0	0	4	1	0
138	2813	2857	74	299	1581	0	39	4	260	49	0	46	371	99	0	0	0	0	0	0	147	0	0	307	0	29	2	0	0	0	0	0	0	0	0	0	0	0	2	0	0	0	0	0	0	0	21	0	0
139	3590	83	367	1518	2189	16	43	28	914	113	18	0	0	0	0	0	0	24	0	0	0	0	0	40	0	52	2	0	0	0	0	0	0	0	0	0	0	0	0	0	0	0	0	0	0	3	0	0	0
140	3077	783	861	1669	1764	23	24	14	535	2	30	0	0	1	0	0	0	17	0	0	0	0	0	182	0	12	6	0	0	0	0	0	0	0	0	0	0	0	0	0	0	0	0	0	0	0	0	0	0
141	3465	1707	812	46	1285	3	62	6	0	18	94	325	602	16	20	0	239	12	89	22	119	0	5	0	0	17	0	0	0	0	0	0	0	0	0	0	0	0	23	0	0	0	3	0	9	0	1	0	0
142	2100	2397	613	39	2127	9	97	16	5	1	59	520	535	8	7	0	0	52	0	26	372	0	0	0	0	11	0	0	0	0	0	0	0	0	0	0	1	0	2	0	0	0	0	0	0	0	3	0	0
143	2439	2391	238	312	1698	7	33	18	208	19	244	395	670	84	0	0	8	33	0	74	39	0	0	60	0	18	4	0	0	7	0	0	0	0	0	0	0	0	0	0	0	0	0	0	0	0	0	0	0
144	2031	3331	653	631	1233	57	36	82	198	19	143	279	30	9	0	0	0	43	0	0	0	0	0	18	0	21	2	0	58	118	0	0	0	0	0	0	0	0	7	0	0	0	0	0	0	1	0	0	0
145	2383	3157	10	448	1629	0	53	24	605	223	335	0	0	71	0	0	0	0	0	23	0	0	0	20	0	8	6	0	0	2	0	0	0	0	0	0	0	0	0	0	0	0	0	0	0	0	0	0	0
146	3139	1188	10	779	1424	0	300	69	20	35	1455	0	109	0	0	0	0	0	0	463	0	0	0	9	0	0	0	0	0	0	0	0	0	0	0	0	0	0	0	0	0	0	0	0	0	0	0	0	0
147	2318	2074	659	65	1724	86	233	27	174	0	23	42	419	25	0	0	0	39	0	6	1025	0	0	0	0	41	12	0	5	0	0	0	0	0	0	0	0	0	0	0	0	0	3	0	0	0	0	0	0
148	1761	2795	547	102	2508	127	208	141	200	5	22	19	41	24	0	0	0	71	0	4	346	0	0	0	0	26	16	0	36	0	0	0	0	0	0	0	0	0	0	0	0	0	0	0	0	0	0	1	0
149	1936	3277	503	130	1213	406	364	83	85	373	1	229	0	23	0	0	6	250	1	60	0	0	0	3	0	13	1	0	0	5	5	0	0	2	2	0	0	0	0	0	0	0	3	0	11	5	7	0	0
150	3317	1753	224	538	1459	162	248	22	631	235	178	16	0	39	0	0	0	50	3	87	0	0	0	10	0	0	0	0	0	12	0	0	0	0	2	0	0	0	0	0	0	0	0	0	1	0	12	0	0
151	2044	2374	91	494	2683	66	252	4	7	0	458	0	257	46	0	0	0	0	0	219	0	0	0	0	0	2	0	0	0	0	0	0	0	0	0	0	0	0	3	0	0	0	0	0	0	0	0	0	0
152	1201	1849	839	733	2979	82	546	133	154	2	65	0	167	109	0	0	0	0	0	80	0	0	0	0	0	15	21	0	0	0	0	0	0	1	0	0	14	0	10	0	0	0	0	0	0	0	0	0	0
[truncated: 25 more columns]

## Sheet: Table_Level_5_Family_Bayesian_G
Supplementary Table 1: Rarefied read numbers of microbial taxa from phylum to genus level of stool samples before colonoscopy and after 30 days of application of a multispecies probiotic or a placebo.
SampleID	F_Bacteroidaceae	F_Ruminococcaceae	F_Rikenellaceae	F_Coriobacteriaceae	F_Burkholderiaceae	F_Lachnospiraceae	F_Akkermansiaceae	F_Erysipelatoclostridiaceae	F_Streptococcaceae	F_Dialisteraceae	F_Propionibacteriaceae	F_Enterobacteriaceae	F_Acutalibacteraceae	F_Erysipelotrichaceae	F_Coprobacteraceae	F_CAG.239	F_Tannerellaceae	F_CAG.138	F_CAG.508	F_UBA1381	F_Eggerthellaceae	F_Oscillospiraceae	F_Bacillaceae	F_Acidaminococcaceae	F_unclassified_Bacteroidales	F_Acetobacteraceae	F_CAG.313	F_Marinifilaceae	F_Desulfovibrionaceae	F_Moraxellaceae	F_Muribaculaceae	F_CAG.74	F_unclassified_Firmicutes_A	F_Pasteurellaceae	F_Gastranaerophilaceae	F_UBA660	F_Lactobacillaceae	F_Flavobacteriaceae	F_Succinivibrionaceae	F_unclassified_Bacteria	F_Clostridiaceae	F_CAG.288	F_CAG.274	F_CAG.465	F_Enterococcaceae	F_unclassified_Oscillospirales	F_Peptostreptococcaceae	F_unclassified_Lachnospirales	F_Bifidobacteriaceae
1	939	1320	462	87	63	1813	0	476	22	19	3	0	507	21	257	0	152	138	284	0	792	274	0	0	0	0	85	245	60	0	0	72	15	0	129	296	5	1	0	2	8	0	0	0	0	57	77	7	25
2	113	1539	7	123	10	2483	0	552	664	6	0	426	1147	66	3	0	1	0	0	0	378	39	0	0	0	0	0	222	3	0	0	7	0	0	53	0	747	0	0	0	8	0	0	0	0	106	114	0	18
3	1780	1858	17	631	211	1658	34	574	400	341	0	0	140	319	44	5	116	0	2	66	204	118	0	33	0	0	0	5	0	0	67	4	0	26	0	3	28	0	0	0	26	11	0	0	0	16	0	1	25
4	2570	1175	134	299	263	1257	9	188	124	730	0	41	178	210	40	34	177	0	203	80	27	187	0	3	0	0	0	36	5	0	298	14	0	98	0	23	5	0	0	0	125	172	0	0	0	13	14	8	9
5	182	1492	8	196	43	3573	132	441	164	57	8	45	212	36	0	0	6	0	927	7	687	212	0	0	0	0	0	0	10	0	0	16	0	7	0	0	22	1	0	0	0	0	0	0	167	3	107	0	79
6	16	744	1	267	1	2680	100	490	644	0	1	4	1857	26	0	0	0	0	740	0	784	181	0	0	0	0	0	0	0	7	0	14	0	0	0	0	22	0	0	0	2	0	1	0	0	9	61	0	119
7	2149	1238	271	85	0	2854	0	71	53	263	0	1	421	9	133	0	0	0	0	1	4	162	0	0	0	0	0	86	29	0	3	30	0	12	1022	0	0	0	0	0	0	0	0	0	0	1	0	21	0
8	1690	2225	575	40	0	2146	0	20	10	620	0	184	433	80	145	0	0	0	0	7	10	510	0	0	0	0	0	118	14	0	15	43	0	0	0	0	0	0	0	0	0	0	0	0	0	33	0	10	0
9	922	788	226	118	195	1644	7	306	79	9	0	3	815	10	129	159	57	40	714	42	113	401	0	0	0	0	5	159	39	0	604	963	104	0	44	48	0	0	0	2	0	0	0	0	0	54	0	6	2
10	412	212	66	518	125	1672	88	608	648	14	0	0	2753	12	19	99	3	27	233	71	359	53	0	0	0	0	0	193	18	0	188	72	0	0	52	101	9	0	0	1	0	0	0	0	0	19	0	3	3
11	2865	1076	36	85	503	1478	26	181	3	0	0	367	762	12	44	526	80	0	53	26	105	111	0	172	0	0	0	57	59	0	0	6	1	0	162	0	0	0	0	4	17	0	0	0	0	3	8	5	0
12	805	1274	1	802	163	1624	84	849	69	0	0	502	1062	47	6	523	3	0	595	142	122	49	0	26	0	0	0	2	9	0	0	1	0	0	34	0	0	0	0	0	81	0	0	0	0	11	7	13	8
13	2922	1118	167	277	419	1073	37	950	49	685	0	9	242	5	76	0	50	0	1	44	69	337	0	0	0	0	0	0	94	0	23	7	0	0	0	0	5	0	0	0	75	0	2	0	0	11	24	0	0
14	3112	587	252	129	558	1126	142	536	4	697	0	155	230	9	61	0	164	19	2	21	57	509	0	0	0	0	0	0	34	0	22	9	1	0	0	0	0	0	0	2	7	0	6	0	0	10	20	4	0
15	3746	770	204	96	553	1243	0	165	4	1151	0	0	12	1	105	0	386	0	0	3	22	21	0	0	0	0	0	46	74	0	0	0	0	0	0	0	0	0	0	0	0	0	34	0	0	2	0	5	0
16	2341	1869	309	166	164	1846	12	384	55	114	0	0	241	17	248	0	467	0	174	65	120	119	0	0	0	0	0	61	46	0	0	0	0	0	0	0	1	0	0	0	0	0	84	0	0	7	0	14	0
17	1807	847	168	124	393	1229	0	97	10	564	0	0	222	73	0	876	662	0	3	74	31	187	0	0	0	0	0	3	14	0	1134	0	0	0	354	0	0	0	0	0	2	0	31	0	0	22	0	8	3
18	99	1730	23	1300	3	1755	0	1107	223	30	0	189	1415	436	0	12	20	0	0	2	298	26	0	0	1	0	0	0	3	0	44	0	0	0	30	0	6	0	0	0	0	0	14	0	21	4	13	0	22
19	2588	2240	155	86	172	1176	0	101	2	494	0	33	205	33	109	97	110	0	119	114	40	249	0	27	0	0	0	18	18	0	100	287	0	107	6	140	0	0	0	0	23	16	0	0	0	37	0	0	0
20	2436	1853	256	142	348	1006	0	335	0	483	0	176	115	294	115	0	159	0	2	51	56	361	0	2	0	0	0	5	48	0	133	157	0	53	0	0	2	0	0	0	10	152	0	0	60	51	61	0	0
21	1467	2314	124	219	69	1299	4	326	627	28	0	1290	382	206	39	37	15	1	41	26	68	71	0	29	0	0	0	0	1	8	20	53	0	0	0	103	4	0	0	0	0	0	0	0	58	28	0	0	1
22	1294	1741	520	12	217	1565	14	33	9	76	0	1217	246	75	114	523	52	71	138	122	11	201	0	79	7	0	0	12	8	7	8	389	1	0	0	2	0	0	0	0	0	0	0	0	42	39	0	22	0
23	1291	939	354	23	113	1019	61	35	35	0	0	328	892	187	656	544	39	0	146	2	108	1107	0	182	10	0	0	40	8	0	0	207	3	14	6	190	1	0	0	12	111	0	0	0	0	37	80	22	0
24	1924	721	267	66	175	960	76	14	2	0	0	0	275	595	368	592	47	5	239	21	133	872	0	276	0	0	169	13	21	0	34	399	0	9	11	220	0	0	0	14	188	0	0	0	0	21	95	18	0
25	1642	1217	844	10	170	1011	0	8	142	2	0	2075	352	0	170	0	129	58	12	24	54	138	0	0	0	0	0	17	56	0	10	229	0	193	0	0	7	0	0	3	10	9	5	0	0	16	4	4	0
26	1581	2332	443	216	236	1544	0	145	23	50	0	31	973	6	283	0	89	31	217	20	27	233	0	0	0	0	11	77	20	0	10	143	28	8	0	6	1	0	0	0	22	6	34	0	2	20	18	4	0
27	2529	1905	326	47	345	1315	0	0	33	855	0	0	111	13	104	0	94	5	197	77	15	387	0	10	0	0	19	27	5	0	57	142	3	29	0	112	0	0	0	5	12	0	0	0	0	53	7	4	1
28	3004	1802	448	26	347	1203	0	38	16	422	0	25	21	6	169	0	163	0	0	119	12	447	0	53	0	0	0	79	41	0	12	179	0	77	0	101	0	0	0	0	14	0	0	0	8	18	8	19	0
29	3549	2043	0	0	598	903	0	73	16	707	0	422	32	47	0	0	0	0	0	0	0	83	0	0	0	0	0	0	0	0	0	0	0	275	0	0	0	0	0	0	73	0	24	0	4	2	14	0	5
30	2339	980	0	0	798	1934	0	139	23	580	0	577	377	61	0	0	0	0	0	0	0	44	0	0	0	0	0	0	0	0	0	0	0	205	0	0	15	0	0	0	154	0	0	0	12	24	21	0	5
31	2332	1582	442	129	400	1379	0	71	32	245	0	0	338	64	93	84	214	0	625	18	73	163	0	0	14	0	0	60	44	0	4	230	0	6	3	0	3	0	0	0	61	15	135	0	0	65	0	11	0
32	2132	2279	487	100	375	1460	0	93	19	228	0	0	354	255	152	0	165	0	49	50	99	210	0	0	19	0	0	69	42	0	13	101	0	1	16	0	0	0	0	0	0	12	112	0	0	48	5	0	0
33	2744	1779	222	131	346	1398	138	135	5	0	0	14	57	0	247	193	128	0	75	35	11	111	0	216	0	0	0	20	25	0	694	2	0	0	30	0	0	0	0	0	2	0	124	0	0	0	0	4	0
34	3162	1274	497	25	408	824	146	110	1	0	0	0	26	0	235	386	184	0	68	29	10	270	0	123	0	0	0	22	64	0	1035	3	0	0	8	0	0	0	0	0	0	0	37	0	0	7	0	8	0
35	1588	1690	129	35	475	1824	36	2	140	0	0	76	617	67	173	90	166	9	367	16	8	196	0	135	35	0	51	41	64	0	0	32	105	69	78	285	16	0	0	1	0	0	0	0	0	36	0	2	5
36	1488	1292	311	35	653	1437	14	3	376	0	0	90	409	70	196	93	347	146	412	6	42	270	0	155	57	0	12	47	93	0	0	56	0	278	0	270	52	0	0	1	0	0	0	0	5	27	0	3	3
37	2294	1452	1203	229	203	511	57	53	135	195	0	0	500	102	432	0	99	22	366	1	28	401	0	0	19	0	0	70	182	0	20	55	0	1	0	0	12	0	0	2	6	0	0	0	0	8	18	6	51
38	972	490	180	1035	67	1280	195	875	412	147	0	0	841	590	67	0	8	12	452	10	440	233	0	0	0	0	0	4	145	0	96	98	0	0	0	7	10	0	0	0	4	0	0	0	0	2	11	2	47
39	42	356	19	653	286	1729	998	621	698	0	1	698	1403	42	1	0	61	0	115	23	372	23	0	147	0	0	0	0	222	1	7	11	0	0	0	85	1	2	0	1	0	0	0	0	0	6	26	61	37
40	3146	741	237	158	855	1490	48	263	92	0	0	19	359	46	250	0	129	0	72	16	330	411	0	157	20	0	0	41	9	0	20	2	0	4	0	8	0	0	0	0	0	0	0	0	0	3	0	0	6
41	1888	2508	182	55	684	1536	0	2	17	491	0	8	317	0	151	23	210	0	0	31	0	222	0	0	0	0	0	43	66	0	436	4	0	4	6	0	0	0	0	0	0	0	0	0	0	31	0	36	0
42	2683	862	503	110	523	1632	0	3	6	545	0	95	356	1	202	259	292	0	0	5	9	262	0	0	0	0	0	78	115	0	279	5	0	0	64	0	0	0	0	0	0	0	0	0	0	17	0	54	0
43	1158	1056	282	455	10	1150	458	870	219	327	0	2	308	181	199	0	266	0	679	47	649	144	0	0	1	0	0	28	79	0	82	0	0	0	10	8	3	0	0	9	0	0	115	0	0	16	0	0	6
44	2151	2161	250	220	97	1008	112	474	0	413	0	0	118	373	201	22	74	0	540	89	138	103	0	0	0	0	0	37	44	0	3	0	0	0	3	20	0	0	0	1	0	0	248	0	0	18	0	7	0
45	1083	1454	434	93	161	1041	0	29	21	0	0	10	496	68	147	491	473	91	1017	14	79	283	0	181	0	0	201	16	13	0	0	391	67	0	27	353	0	0	0	0	0	0	1	13	0	78	1	5	0
46	1902	1552	862	43	57	475	44	30	3	0	0	0	232	34	464	79	221	239	497	28	17	620	0	104	0	0	0	52	5	0	0	975	14	0	36	119	0	0	0	5	0	0	0	0	0	54	0	11	0
47	53	988	733	1349	6	2687	189	855	724	0	0	65	314	16	0	0	4	0	11	0	186	73	0	0	0	0	0	0	2	0	0	115	10	0	100	0	2	0	0	2	0	0	4	0	0	45	0	1	116
48	584	723	1005	1337	336	2047	113	404	233	22	0	69	1062	35	0	0	2	1	0	23	143	91	0	0	0	0	47	0	73	0	0	107	13	0	0	0	3	2	0	1	0	0	0	0	0	29	8	0	109
49	2270	1554	717	0	124	1280	45	22	210	17	0	5	625	61	0	0	136	0	569	24	45	312	0	0	2	0	422	38	201	0	0	9	0	15	82	0	14	0	0	0	0	0	0	0	0	0	0	18	0
50	2399	2355	446	0	474	1599	0	20	38	332	0	20	440	13	0	0	62	0	475	65	8	85	0	0	0	0	22	26	0	0	0	4	0	27	3	0	0	0	0	0	13	0	0	0	0	2	10	13	0
51	3150	1643	0	25	683	1357	0	151	57	496	0	5	249	15	0	0	388	0	0	89	47	470	0	0	0	0	0	75	0	0	0	0	2	0	0	0	0	0	0	0	0	0	0	0	0	17	9	14	3
52	2968	1891	0	17	635	1397	0	61	64	309	0	39	187	6	0	0	518	0	0	137	85	459	0	0	0	0	0	43	0	0	0	0	0	6	0	0	7	0	0	0	7	0	0	0	0	29	4	13	1
53	1661	1234	178	38	439	852	37	54	8	245	0	0	482	43	1	0	150	182	640	36	30	527	0	21	15	0	6	43	23	0	314	125	239	0	132	932	0	0	0	2	2	0	0	0	0	158	3	30	0
54	1679	1223	147	49	217	1031	4	31	31	682	0	0	430	62	7	47	77	71	1010	57	27	448	0	2	10	0	6	28	41	0	493	119	135	4	7	436	0	0	0	3	10	0	0	0	0	209	0	11	0
55	1359	783	755	337	386	887	1	249	71	0	0	13	284	825	45	12	353	0	356	28	75	637	0	0	0	0	0	37	7	0	21	198	0	113	21	81	228	0	0	6	2	244	0	246	0	60	3	24	18
56	1803	858	521	168	341	869	1	276	403	0	0	129	201	909	16	9	167	7	323	7	105	369	0	4	0	0	0	17	5	0	80	300	0	165	23	14	202	0	0	14	4	143	0	129	114	34	3	17	10
57	263	1612	82	293	6	2428	382	787	278	0	3	0	669	18	0	129	1	0	388	424	233	62	0	172	3	0	0	5	358	0	0	35	0	0	11	0	28	3	0	0	0	0	1	0	0	19	2	1	1
58	2405	1092	1322	190	257	1854	39	44	1	0	0	0	155	7	0	233	216	0	108	118	134	112	0	134	97	0	0	62	71	0	0	3	0	0	123	0	132	0	0	1	0	0	15	0	0	7	0	8	0
59	1835	1328	605	0	466	1106	12	92	7	0	0	3	780	35	0	304	718	0	111	15	21	232	0	160	31	0	0	28	71	0	488	32	0	0	212	15	0	0	0	0	0	73	0	0	0	111	0	1	0
60	1537	1050	430	0	495	1334	37	88	4	0	0	0	562	52	0	267	618	201	293	4	11	341	1	132	32	0	0	31	69	0	391	430	1	0	29	122	0	0	0	8	4	47	0	0	0	282	0	2	0
61	2601	1437	331	100	848	1866	0	81	12	607	0	87	162	65	33	0	69	0	132	11	20	227	0	10	0	0	0	20	24	0	77	7	0	5	37	0	0	0	0	0	0	28	0	0	0	14	7	5	0
62	0	0	0	0	25	12	0	0	286	0	19	6097	0	0	0	0	0	0	0	0	0	0	0	0	0	28	0	0	0	11	0	0	0	58	0	0	33	59	0	27	0	0	0	0	1538	0	0	0	7
63	1426	1979	307	95	158	1808	2	85	41	61	0	0	82	2	49	214	231	10	323	64	40	237	0	0	0	0	0	41	25	0	824	378	0	131	5	244	0	0	0	0	2	0	51	0	0	19	13	12	0
64	1666	1582	914	181	191	859	0	105	42	183	0	102	124	12	124	173	370	50	434	19	170	508	0	0	0	0	0	96	41	0	440	422	1	4	44	40	0	0	0	0	0	0	0	0	0	19	6	16	0
65	2591	1430	800	240	107	1506	120	75	33	191	0	33	321	27	381	0	243	0	0	53	18	422	0	49	0	0	38	6	0	0	0	46	0	0	0	0	2	0	0	4	0	0	17	0	4	21	1	14	2
66	1644	2523	652	567	175	1116	38	0	66	156	0	157	171	46	294	0	107	0	34	128	10	513	0	2	0	0	248	4	0	0	0	12	2	0	0	0	26	0	0	5	2	0	65	0	0	33	4	4	0
67	2114	1319	574	344	242	1211	75	102	39	153	0	62	259	224	159	585	99	0	0	49	23	415	0	0	0	0	4	11	70	0	0	483	0	0	35	180	0	0	0	1	0	0	0	0	1	32	0	2	15
68	1454	1063	526	143	477	1704	170	73	44	159	1	340	218	76	182	813	214	0	11	21	38	504	0	0	0	0	0	18	45	0	0	378	0	1	63	69	1	0	0	0	0	0	0	0	0	37	5	3	3
69	2705	1398	292	86	473	744	2	107	10	0	0	5	77	41	229	274	290	14	376	4	18	380	0	353	0	0	1	27	37	0	4	49	9	0	208	399	0	0	0	54	0	0	0	0	0	27	27	29	0
70	2335	1392	187	73	456	1519	7	243	13	0	0	3	118	12	227	184	341	45	187	0	11	235	0	271	0	0	0	7	30	0	4	85	2	5	159	559	0	0	0	1	0	0	0	0	0	33	83	17	0
71	1330	1701	416	407	222	1710	9	83	39	18	0	7	928	33	167	34	115	7	9	6	93	283	0	0	642	0	4	6	21	0	36	24	27	0	0	4	1	0	0	0	157	0	0	0	0	9	50	7	8
72	993	772	452	168	324	850	24	57	62	85	0	153	893	55	233	251	191	82	148	98	149	181	0	0	1577	0	27	8	109	0	46	147	74	0	182	180	0	0	0	7	29	0	9	0	0	29	8	8	6
73	629	754	72	315	223	1358	211	14	5	50	0	3	808	96	33	111	38	92	773	3	110	256	0	103	408	0	4	15	48	0	499	250	210	0	11	469	0	0	0	12	15	0	0	24	4	56	0	0	12
74	1596	1039	150	51	274	575	64	2	33	20	0	84	695	20	62	113	121	257	466	2	35	418	0	158	1065	0	1	27	54	0	428	108	169	3	30	380	0	0	0	22	0	0	0	0	11	48	0	2	0
75	2815	1150	72	131	455	1427	1	82	53	552	0	1342	151	20	45	0	57	0	59	36	91	123	0	0	0	0	0	0	13	0	66	40	0	0	51	0	16	0	0	0	46	0	10	0	0	16	0	22	0
76	2678	1018	16	70	367	1816	0	67	44	573	0	1566	120	5	18	0	46	0	172	15	76	96	0	0	0	0	0	0	3	0	64	53	0	3	9	4	20	0	0	0	13	0	0	0	10	5	0	13	0
77	3057	162	234	0	577	2159	0	182	47	95	0	9	197	256	0	0	1095	0	33	34	89	415	0	0	0	0	0	0	0	0	0	5	10	0	0	0	0	0	0	16	0	0	0	0	0	92	6	45	6
78	2466	981	505	0	194	1194	0	513	60	793	0	1	438	71	0	0	456	0	128	45	59	209	0	0	0	0	0	246	0	0	525	3	3	0	0	0	0	0	0	5	14	0	0	0	0	39	11	0	0
79	1541	1123	120	102	392	1049	79	262	7	580	0	0	420	134	51	211	35	619	416	60	35	544	0	0	0	0	51	14	72	0	137	74	0	0	6	329	0	0	0	2	7	28	0	0	0	133	2	10	0
80	477	425	52	968	360	1135	433	1145	38	205	0	0	697	90	15	59	4	115	734	40	234	543	0	41	0	0	2	12	251	0	188	155	0	0	1	222	0	0	0	0	0	4	0	0	0	25	3	0	0
81	53	793	1	332	9	2204	351	165	82	18	0	28	582	1716	0	8	0	29	1069	154	147	193	0	0	0	0	32	0	13	0	129	51	13	0	0	388	6	0	0	0	7	0	0	176	0	27	11	0	0
82	1070	1084	5	60	279	1570	43	49	8	307	0	8	279	440	12	0	112	59	416	12	37	503	0	0	0	0	319	12	69	0	60	90	92	4	0	306	0	0	0	14	112	10	0	15	12	106	25	2	0
83	1696	991	158	1149	22	1930	0	995	260	14	1	6	97	56	106	0	44	0	0	0	1161	60	0	0	0	0	0	15	21	0	0	0	0	0	0	0	22	0	0	0	1	0	0	0	0	7	20	13	89
84	2439	1574	216	262	451	2095	0	310	23	457	0	0	35	61	213	0	175	0	0	0	260	94	0	0	0	0	0	12	110	0	0	0	0	0	0	0	17	0	0	0	1	0	0	0	0	8	47	39	17
85	3274	977	155	15	496	1364	2	22	3	9	0	3	66	0	60	196	337	3	202	16	6	185	0	0	23	0	0	70	61	0	506	16	2	0	89	11	0	0	0	136	165	0	0	0	0	29	30	12	0
86	2812	1048	158	19	330	1339	4	75	0	4	0	0	72	1	58	330	458	0	491	4	0	128	0	0	17	0	0	100	25	0	508	10	0	0	255	12	0	0	0	217	92	0	0	0	0	24	37	22	0
87	1733	786	477	248	110	918	21	211	78	291	0	46	490	749	174	0	99	11	81	10	109	730	0	47	21	0	7	162	139	0	143	140	4	1	0	66	0	0	0	6	0	0	0	0	18	86	8	0	0
88	2354	530	207	360	139	731	236	51	117	840	0	6	75	295	12	0	217	1	73	0	23	843	0	10	4	0	31	39	178	0	727	27	1	0	0	170	0	0	0	4	25	0	0	0	0	31	6	1	1
89	2985	1069	891	35	357	1019	0	2	92	332	0	32	256	7	198	0	246	0	119	89	9	228	0	0	0	0	0	30	66	0	126	218	0	0	0	68	0	0	0	0	23	0	0	53	0	12	12	7	0
90	3135	527	906	31	433	498	4	6	8	421	0	471	206	5	418	0	122	0	326	48	21	432	0	0	0	0	0	77	55	0	23	137	0	9	0	301	0	0	0	0	8	1	0	24	11	16	5	3	0
91	1047	1295	829	199	69	1543	0	649	89	0	0	2	1032	186	183	11	346	0	0	50	217	362	0	38	0	0	0	0	213	3	2	32	0	1	122	0	5	13	0	41	0	0	0	0	0	11	4	139	7
92	1757	2231	660	25	70	1307	0	77	14	0	0	0	769	70	445	35	684	0	49	61	35	267	0	170	0	0	0	0	27	0	0	3	0	12	89	0	3	0	0	21	0	0	0	0	48	10	6	25	0
93	1946	1026	209	40	367	968	10	14	0	626	0	7	315	74	62	89	145	37	93	16	37	261	0	17	0	0	3	0	97	0	447	194	22	0	4	1322	0	0	0	0	8	0	0	0	0	181	0	54	1
94	2172	1138	182	29	304	1240	7	19	7	697	0	0	196	42	18	28	166	30	57	37	22	474	0	6	0	0	0	0	73	0	269	197	34	3	5	968	0	0	0	3	24	0	0	0	4	44	4	73	0
95	2170	1600	324	73	479	994	3	100	18	0	0	0	476	728	279	137	317	0	179	39	22	199	0	288	0	0	0	67	67	0	237	47	1	0	8	7	0	0	0	0	16	0	0	0	0	16	0	0	0
96	2111	1633	158	400	335	1166	17	30	10	0	0	0	301	283	184	531	373	0	265	24	22	138	0	188	0	0	0	32	38	0	159	0	0	0	53	6	0	0	0	0	387	0	0	0	4	10	39	26	2
97	1809	1533	122	334	228	1780	30	33	94	62	0	0	240	92	233	116	172	33	157	74	67	519	0	309	17	0	9	48	15	0	23	143	0	7	33	30	0	0	0	0	0	0	0	0	0	21	10	17	0
98	2412	1309	59	292	301	1210	8	17	194	140	0	5	188	149	151	33	49	0	178	38	15	604	0	356	8	0	0	25	92	0	5	138	1	70	104	3	11	0	0	0	35	0	0	0	0	17	3	15	1
99	1873	1900	406	90	515	1000	56	142	9	394	0	6	1224	15	0	0	173	0	0	96	55	178	0	0	0	0	0	11	173	0	376	38	2	0	0	144	0	0	0	5	2	0	0	1	0	6	4	8	7
100	717	2581	84	277	61	1238	59	233	92	145	0	5	2034	26	0	0	37	0	60	29	128	205	0	0	0	0	0	3	225	0	135	13	1	0	0	480	0	0	0	0	2	0	0	0	0	16	20	6	6
101	2135	2141	13	16	152	1045	10	70	27	519	0	0	485	0	5	2	135	60	351	63	40	271	0	0	0	0	11	6	81	0	415	45	2	4	31	32	0	0	0	6	32	2	0	0	0	105	3	15	0
102	1743	1930	65	30	382	1709	29	80	44	362	0	11	153	1	26	132	245	73	311	27	67	225	0	0	0	0	132	29	183	0	210	8	0	4	8	58	0	0	0	10	0	0	0	0	38	122	9	6	1
103	1651	515	461	33	257	491	384	4	6	540	0	195	548	107	205	17	136	865	559	11	12	657	0	0	246	0	36	85	36	0	28	95	321	2	56	88	0	0	0	7	0	0	0	0	0	78	2	15	0
104	1855	1482	297	40	335	971	348	7	8	398	0	272	561	98	53	208	284	452	203	20	2	523	0	0	112	0	48	42	43	0	61	24	3	3	0	27	0	0	0	14	2	0	0	0	7	9	0	12	0
105	1397	1252	88	165	236	705	0	8	302	90	0	1728	506	218	10	0	170	5	14	13	31	557	0	0	0	0	2	93	1	0	300	57	0	75	0	124	269	0	0	10	12	0	0	0	0	4	14	14	0
106	1916	1168	78	84	77	888	0	18	769	64	0	922	379	187	21	0	174	2	143	110	49	359	0	0	18	0	0	69	8	0	237	77	0	798	0	5	4	0	0	7	17	0	0	0	0	15	19	7	0
107	4981	1122	23	12	746	1381	2	29	2	21	0	29	166	30	3	0	38	0	0	4	7	94	0	13	0	0	0	14	29	0	40	7	0	8	0	0	0	0	0	0	110	0	0	0	0	1	54	5	0
108	4576	1909	34	12	472	1358	10	23	4	22	0	7	156	24	3	0	31	0	0	0	15	141	0	16	0	0	0	20	19	0	23	1	0	0	0	0	0	0	0	2	15	0	0	0	0	7	12	9	0
109	1909	1637	144	15	293	815	2	8	13	0	0	66	1558	0	48	701	37	0	2	39	3	342	0	142	11	0	0	21	70	0	592	9	0	0	0	111	0	0	0	4	73	0	33	0	12	24	0	5	0
110	1577	775	264	76	140	508	537	92	48	0	0	225	1289	14	69	1019	74	0	295	0	26	406	0	116	8	0	0	45	69	0	548	63	0	1	0	175	3	0	0	4	9	0	0	0	1	43	0	18	2
111	1054	2531	123	288	0	1953	0	580	257	38	0	11	14	377	0	0	19	0	238	28	248	355	0	0	0	0	0	19	100	0	114	59	0	15	0	0	10	0	0	1	32	0	6	0	53	16	22	0	7
112	2626	2173	94	18	76	968	4	118	28	242	0	0	873	422	0	0	25	0	229	16	28	224	0	0	0	0	0	48	35	0	217	20	0	4	0	0	4	0	0	4	103	0	14	0	0	3	6	1	9
113	2011	1634	285	118	287	1401	0	77	21	140	0	3	1310	7	265	0	274	15	6	35	16	333	0	21	0	0	0	62	12	0	119	261	11	0	0	97	0	0	0	0	10	0	17	0	0	28	34	0	0
114	1871	1848	239	74	212	1387	0	34	10	181	0	17	1428	2	257	0	128	38	10	48	35	221	0	0	0	0	0	63	4	1	162	341	0	0	0	2	0	0	0	0	97	0	18	0	0	25	47	6	0
115	2702	1994	86	133	88	1673	32	51	53	48	0	0	589	0	65	0	77	4	185	39	7	152	0	0	0	0	0	14	23	0	0	3	0	0	0	120	0	0	0	602	66	0	60	0	0	3	0	10	77
116	4012	1204	484	35	217	676	65	35	10	41	0	0	106	0	79	0	194	0	26	7	5	417	0	0	16	0	0	21	126	0	0	0	0	0	0	0	0	0	0	1121	5	0	18	0	14	5	5	17	15
117	3115	535	506	115	90	1759	0	147	46	0	0	718	595	87	29	0	39	7	316	5	45	377	0	27	0	0	101	102	0	0	0	31	0	28	0	19	0	0	0	4	3	0	0	0	0	25	0	11	0
118	2227	158	365	370	7	2199	0	78	150	0	1	361	1456	150	14	0	8	0	675	13	448	43	0	18	0	0	0	20	0	0	0	14	0	10	0	21	8	0	0	0	0	0	0	0	6	20	0	6	1
119	2710	963	329	50	20	1408	24	42	21	32	0	0	273	255	486	17	309	22	157	1	104	385	0	51	0	0	1	97	11	0	293	347	10	0	32	138	2	0	0	4	23	0	127	0	0	123	0	31	1
120	3207	1127	308	3	130	1337	25	31	9	48	0	2	94	150	366	30	156	0	58	7	45	309	0	2	1	0	2	61	13	0	465	243	0	7	40	438	1	0	0	0	0	0	60	0	0	93	0	28	0
121	3757	1723	674	0	6	1302	0	160	59	0	0	0	25	25	0	0	389	0	0	84	139	441	0	0	0	0	0	0	38	0	0	0	0	6	7	0	0	0	0	0	3	0	0	0	12	21	23	8	14
122	2338	1449	89	0	10	2546	0	638	135	15	0	204	0	32	0	0	122	0	0	370	523	42	0	0	0	0	0	0	84	3	0	0	0	0	140	0	13	4	0	0	29	0	0	0	0	0	61	15	72
123	2024	834	1395	124	374	1301	3	69	15	9	0	56	711	10	200	16	61	6	99	22	24	290	0	99	79	0	75	5	141	0	0	142	55	0	0	0	12	0	0	75	37	0	0	1	0	36	9	3	3
124	2361	1346	448	235	35	1596	9	66	34	5	0	44	1059	10	174	1	245	0	0	47	49	262	0	13	0	0	0	5	106	0	0	35	0	0	0	0	2	0	0	140	10	0	46	4	5	13	57	3	22
125	2619	498	23	57	279	790	0	76	42	229	0	11	264	121	13	1	45	10	76	0	37	200	0	133	0	0	0	7	114	0	42	25	0	0	33	0	397	0	2187	3	7	0	0	0	0	35	0	0	3
126	2520	730	5	29	340	866	0	50	159	358	0	12	168	112	0	3	13	4	3	0	52	279	0	73	0	0	0	5	80	0	85	15	2	26	43	8	873	0	1487	2	0	0	0	0	14	60	1	2	4
127	2673	1409	186	4	183	1724	1	180	9	0	0	0	479	3	208	0	41	0	94	175	155	434	0	0	13	0	0	25	51	0	235	0	0	0	8	546	0	0	0	0	0	0	0	0	0	51	0	29	0
128	2495	1139	870	4	150	974	0	70	0	0	0	8	454	2	470	0	108	0	79	44	28	307	0	0	21	0	0	21	33	0	854	7	0	5	551	224	0	0	0	0	0	0	0	0	0	27	0	1	0
129	1009	359	802	237	34	548	4	292	32	2	0	6	1045	6	45	23	168	461	1363	2	124	443	0	26	36	0	98	183	77	0	158	353	394	0	9	279	1	0	0	3	0	40	4	0	0	67	1	6	40
130	893	309	519	233	10	1211	11	401	21	1	0	9	1480	1	63	13	145	220	601	4	558	525	0	7	31	0	78	185	133	0	99	533	314	0	3	0	1	3	0	5	0	17	1	0	30	68	0	2	51
131	1415	435	589	14	155	355	2	16	2	554	0	193	372	1	67	480	140	377	747	1	38	496	0	0	0	0	0	63	45	0	869	135	2	4	0	808	21	0	0	1	26	0	0	0	0	54	46	0	43
132	2092	791	580	51	339	626	0	19	2	187	0	40	756	11	120	472	76	57	685	5	52	304	0	0	0	0	0	34	31	0	688	206	1	0	0	327	37	0	0	7	19	0	0	0	0	29	21	3	10
133	2056	1259	248	70	227	1304	52	32	9	271	0	9	270	4	649	161	75	176	262	44	98	425	0	0	14	0	74	24	105	0	0	304	130	0	71	324	0	0	0	67	0	6	0	0	0	31	11	17	6
134	2162	1215	481	94	84	1021	79	14	4	147	0	23	198	2	687	63	159	120	1075	18	85	313	0	0	3	0	73	34	77	0	0	215	196	0	47	69	1	0	0	36	1	38	0	0	0	16	7	0	6
135	1162	1693	375	50	96	1067	67	21	518	276	0	5	733	70	23	158	23	29	671	80	13	656	0	0	0	0	37	17	152	0	8	249	0	4	8	194	0	0	271	6	0	2	0	0	0	6	8	0	0
136	1971	1908	120	560	181	1359	0	628	16	177	0	0	733	23	22	4	23	0	391	48	12	377	0	0	0	0	0	40	43	0	15	128	0	0	10	4	0	0	2	0	6	0	0	0	7	43	87	3	8
137	1452	1861	193	84	415	1273	0	49	9	272	0	321	638	0	16	0	122	0	316	63	11	382	0	0	25	0	0	0	0	0	994	244	0	0	0	91	3	0	0	0	27	0	0	0	0	19	35	8	0
138	1841	2212	209	66	299	1565	0	38	4	259	0	18	366	1	10	0	146	0	371	99	8	238	0	0	66	0	0	0	0	0	541	39	0	31	0	147	0	0	0	0	307	0	0	0	0	29	2	16	0
139	2856	36	137	367	1518	2178	16	36	25	914	0	113	2	7	308	18	280	0	0	0	0	38	0	0	0	0	0	9	24	0	0	0	0	0	0	0	0	0	0	0	40	0	11	0	0	3	52	0	0
140	2307	702	150	861	1669	1740	23	24	13	535	0	0	33	0	390	30	230	0	0	1	0	41	0	0	0	0	0	0	17	0	0	0	0	2	0	0	0	0	0	0	182	0	11	0	0	0	12	13	1
141	1753	1139	526	775	46	1256	3	47	3	0	0	18	117	15	425	94	307	22	602	16	37	354	0	20	27	0	239	61	12	0	366	247	89	0	22	119	3	0	0	5	0	0	0	0	0	78	0	24	0
142	1156	1923	77	531	39	2119	9	97	6	5	0	1	197	0	112	59	51	118	535	8	82	189	0	7	4	0	0	3	52	0	697	390	0	0	26	372	10	0	0	0	0	0	0	0	0	73	0	2	0
143	1780	1801	449	198	312	1678	7	33	18	200	0	0	355	0	0	244	103	42	270	84	38	184	0	0	2	0	8	43	33	0	61	351	0	19	74	39	0	0	0	0	60	0	0	400	0	26	10	20	4
144	1357	2089	497	565	631	1224	57	31	75	198	0	11	950	5	0	143	109	0	30	9	64	230	0	0	0	0	0	26	43	0	42	259	0	8	0	0	0	0	0	0	18	0	0	0	7	38	6	9	2
145	1653	1853	54	0	448	1625	0	47	11	385	0	223	1186	6	495	335	168	0	0	71	10	99	0	0	0	0	0	13	0	0	0	0	0	0	23	0	13	0	0	0	20	0	0	0	0	1	3	4	4
146	2621	535	0	0	779	1424	0	174	9	0	0	35	77	126	511	1455	0	0	109	0	10	536	0	0	0	0	0	7	0	0	0	0	0	0	463	0	55	0	0	0	9	0	0	0	5	0	0	0	0
147	1525	1111	379	530	65	1693	86	212	27	174	0	0	499	21	256	23	81	0	419	25	122	427	0	0	0	0	0	77	39	0	0	25	0	0	6	1025	0	0	0	0	0	0	28	0	0	19	7	0	12
148	1520	1833	50	398	102	2486	127	196	141	200	0	5	393	12	87	22	21	0	41	24	141	554	0	0	0	0	0	83	71	0	0	14	0	0	4	346	0	0	0	0	0	0	22	0	0	2	5	0	16
149	1446	1388	237	461	130	1149	406	298	66	85	0	372	1444	66	14	1	140	87	0	23	42	393	0	0	4	0	6	4	250	2	91	130	1	1	60	0	15	0	0	0	3	0	50	0	0	21	4	10	1
150	2946	1111	128	219	538	1342	162	80	8	631	0	230	263	168	9	178	142	9	0	39	5	323	0	0	9	0	0	9	50	0	74	1	3	5	87	0	1	0	0	0	10	0	59	0	13	18	0	7	0
151	1860	1965	132	55	494	2677	66	231	3	0	0	0	364	21	0	458	0	0	257	46	36	42	0	0	21	0	0	31	0	0	0	0	0	0	219	0	1	0	0	0	0	0	0	0	0	2	0	6	0
152	1040	1548	99	482	733	2979	82	496	53	154	0	2	185	50	0	65	0	0	167	109	357	82	0	0	0	0	0	62	0	0	0	0	0	0	80	0	69	0	0	0	0	0	0	0	10	1	9	0	12
[truncated: 103 more columns]

## Sheet: Table_Level_6_Genus_Bayesian_GT
Supplementary Table 1: Rarefied read numbers of microbial taxa from phylum to genus level of stool samples before colonoscopy and after 30 days of application of a multispecies probiotic or a placebo.
SampleID	G_OM05-12	G_Phocaeicola	G_Bacteroides	G_UBA7177	G_Alistipes	G_Collinsella	G_unclassified_Ruminococcaceae	G_Sutterella	G_unclassified_Lachnospiraceae	G_Akkermansia	G_Faecalibacillus	G_Parasutterella	G_Streptococcus	G_Enterobacter_D	G_UBA1822	G_Cutibacterium	G_Prevotella	G_Ruminococcus_E	G_Faecalibacterium	G_Pseudocitrobacter	G_unclassified_Acutalibacteraceae	G_Holdemanella	G_Coprobacter	G_Roseburia	G_CAG-495	G_Parabacteroides	G_unclassified_Rikenellaceae	G_PeH17	G_Dialister	G_Lachnospira	G_unclassified_CAG-508	G_Duodenibacillus	G_Acetatifactor	G_Schaedlerella	G_Anaerosacchriphilus	G_CAG-177	G_Mesosutterella	G_CAG-41	G_UMGS1375	G_Eubacterium_R	G_Allisonella	G_CAG-267	G_CAG-1427	G_Eisenbergiella	G_CAG-269	G_Erysipelatoclostridium	G_Ruminiclostridium_E	G_Oscillibacter	G_Bacillus
1	163	117	659	241	385	0	895	45	637	0	469	0	21	0	19	3	0	239	81	0	158	0	257	0	0	152	69	131	0	46	0	0	0	0	204	44	0	0	37	8	0	0	9	1	0	0	0	92	0
2	4	31	78	204	7	0	1224	10	728	0	526	0	663	0	6	0	0	0	72	366	1	0	3	0	0	1	0	0	0	43	0	0	0	0	283	0	0	0	208	1124	0	0	5	2	0	2	0	2	0
3	165	208	204	205	13	631	473	156	710	34	238	1	387	0	272	0	1182	0	1150	0	0	293	44	0	5	116	2	0	0	66	0	54	11	0	72	0	0	66	40	119	7	0	182	9	0	59	6	48	0
4	210	148	107	205	110	299	241	201	394	9	36	5	124	0	492	0	1993	0	643	41	6	111	40	0	34	177	24	0	0	107	0	57	12	0	0	0	0	80	47	137	17	0	16	6	66	24	8	79	0
5	37	0	141	0	8	196	1463	0	1380	132	0	43	161	0	57	3	0	104	14	45	3	0	0	0	0	6	0	0	0	19	728	0	9	57	26	103	0	7	62	0	0	0	498	12	0	250	0	172	0
6	12	0	4	0	1	267	731	0	1174	100	0	1	348	0	0	0	0	1577	11	4	1	0	0	0	0	0	0	0	0	1	479	0	0	7	298	276	0	0	44	0	0	0	529	0	0	370	0	146	0
7	695	355	985	293	270	85	182	0	1126	0	71	0	50	1	263	0	0	348	712	0	29	0	133	61	0	0	1	0	0	4	0	0	251	745	0	0	0	1	13	3	0	0	4	16	0	0	48	140	0
8	607	170	610	161	550	40	1145	0	292	0	20	0	10	0	620	0	0	351	812	176	3	0	145	400	0	0	25	0	0	393	0	0	14	393	5	13	0	7	82	31	0	0	10	8	0	0	17	267	0
9	664	0	212	447	180	118	99	1	268	7	305	183	79	0	9	0	0	703	139	3	6	0	129	0	159	57	35	15	0	153	3	0	292	190	13	0	0	42	36	58	0	0	0	2	75	1	44	234	0
10	87	0	323	123	53	518	50	0	407	88	599	117	620	0	14	0	0	1436	18	0	17	0	19	0	99	3	7	26	0	28	0	0	75	49	58	0	0	71	52	1284	0	0	12	15	52	9	21	32	0
11	959	695	1160	5	36	85	217	456	375	26	176	47	3	0	0	0	0	686	841	367	56	0	44	31	526	80	0	0	0	24	0	0	76	229	0	0	0	26	28	0	0	0	14	0	47	5	10	47	0
12	306	98	395	3	1	802	703	161	643	84	749	2	69	499	0	0	0	757	558	0	10	0	6	17	523	3	0	0	0	22	0	0	0	3	10	0	0	142	13	0	0	0	36	0	379	91	8	21	0
13	702	17	184	9	145	277	141	0	442	37	7	12	47	0	405	0	2019	0	726	0	5	0	76	29	0	49	12	0	0	36	0	403	33	0	0	9	0	44	68	5	10	0	13	8	0	4	1	87	0
14	552	24	275	4	228	129	121	0	409	142	18	4	4	0	418	0	2259	3	409	43	35	0	61	57	0	160	14	9	0	66	0	537	19	0	0	63	0	21	34	16	18	0	15	4	0	6	1	129	0
15	769	0	294	127	191	96	0	551	267	0	151	0	4	0	1151	0	2561	0	639	0	0	0	105	0	0	386	13	0	0	15	0	0	12	185	31	0	0	3	42	0	0	0	17	0	0	14	0	0	0
16	871	0	387	438	287	166	20	164	348	12	329	0	55	0	114	0	826	99	1399	0	0	0	248	0	0	467	13	0	0	39	0	0	119	530	28	0	0	65	92	94	0	0	105	0	152	54	0	14	0
17	216	350	926	551	159	124	138	347	157	0	0	46	7	0	564	0	0	159	0	0	36	64	0	421	876	662	6	0	0	54	0	0	0	4	0	0	0	74	7	0	0	0	3	1	3	2	0	84	0
18	7	13	78	1422	23	1300	279	3	379	0	0	0	205	7	30	0	0	1407	0	3	7	429	0	0	12	20	0	0	0	0	0	0	0	0	22	0	0	2	6	0	0	0	30	0	0	51	0	0	0
19	367	138	316	31	151	86	704	151	410	0	15	21	0	8	0	0	1767	0	1346	12	0	33	109	48	97	110	0	0	485	118	0	0	59	0	0	0	0	114	51	185	9	0	0	83	91	3	0	146	0
20	638	106	371	63	233	142	450	299	437	0	0	49	0	37	0	0	1321	0	1207	61	0	294	115	101	0	159	0	0	465	71	0	0	14	0	0	0	0	51	69	78	18	0	0	31	2	0	0	188	0
21	456	220	791	228	109	219	1378	11	292	4	166	2	619	190	0	0	0	0	391	784	250	204	39	14	37	14	5	1	28	22	0	56	0	5	20	0	0	26	51	0	0	0	60	41	32	159	99	26	0
22	457	334	503	61	509	12	362	11	383	14	28	3	9	608	0	0	0	0	1055	432	37	70	114	0	523	36	11	71	76	464	0	200	11	5	0	0	0	122	24	0	0	0	10	49	70	5	205	141	0
23	620	114	339	229	319	21	429	0	366	61	21	113	12	0	0	0	194	492	205	210	6	160	656	9	544	39	0	0	0	124	0	0	20	0	0	306	0	2	75	24	0	0	0	0	80	12	53	501	0
24	163	153	155	127	242	58	79	0	247	76	14	170	2	0	0	0	1295	170	372	0	58	544	368	24	592	47	0	5	0	74	0	0	38	0	2	14	0	21	88	0	0	0	0	15	26	0	108	233	0
25	453	636	553	64	840	10	311	67	250	0	6	0	142	7	2	0	0	199	775	0	2	0	170	37	0	124	4	58	0	107	0	101	148	133	5	142	0	24	7	0	0	0	6	12	12	1	0	89	0
26	437	512	632	212	443	216	480	90	538	0	78	0	20	0	50	0	0	533	1362	28	15	0	283	131	0	86	0	24	0	169	0	146	49	98	16	14	0	20	107	362	0	0	3	59	206	67	0	116	0
27	93	563	224	236	300	45	412	327	368	0	0	15	28	0	855	0	1649	0	1136	0	78	0	104	7	0	94	15	5	0	218	0	0	96	0	4	0	0	77	26	25	0	0	11	9	26	0	6	269	0
28	162	842	525	144	382	26	50	331	182	0	38	12	11	0	422	0	1475	1	1399	25	0	0	169	103	0	163	50	0	0	297	0	0	317	0	0	0	0	119	39	19	0	0	6	24	0	0	166	319	0
29	1688	0	1860	0	0	0	0	197	497	0	0	0	15	0	707	0	1	0	2043	335	0	0	0	0	0	0	0	0	0	0	0	0	0	0	0	0	401	0	0	0	0	0	0	0	0	55	0	0	0
30	1623	0	716	0	0	0	0	5	319	0	0	0	22	0	478	0	0	295	980	481	0	0	0	0	0	0	0	0	0	0	0	0	0	0	102	0	793	0	0	0	102	0	0	0	0	139	0	0	0
31	832	409	688	139	408	129	106	160	528	0	66	16	32	0	240	0	0	139	1283	0	0	64	93	25	84	214	1	0	0	70	66	224	211	0	0	0	0	18	24	177	5	0	24	38	0	5	0	125	0
32	909	155	685	75	458	100	477	156	558	0	84	24	19	0	217	0	0	193	1677	0	0	255	152	86	0	165	3	0	0	216	0	195	18	0	0	0	0	50	33	151	11	0	20	12	0	9	0	104	0
33	658	108	520	62	184	131	796	26	854	138	116	223	5	14	0	0	1458	0	879	0	0	0	247	24	116	128	3	0	0	89	0	0	20	16	0	0	79	35	23	48	0	77	11	2	46	19	0	95	0
34	1108	46	559	68	395	25	327	9	254	146	95	288	1	0	0	0	1440	0	819	0	2	0	235	91	22	184	18	0	0	92	0	0	31	10	0	0	86	29	25	22	0	364	10	7	43	15	0	121	0
35	0	257	436	291	73	35	155	0	926	36	0	465	132	0	0	0	832	489	494	76	36	0	173	27	90	166	29	3	0	100	0	0	77	180	0	0	0	16	125	0	0	0	0	0	153	2	562	81	0
36	0	495	388	351	275	35	82	0	536	14	0	635	376	0	0	0	560	253	500	90	72	0	196	51	93	347	18	146	0	214	0	0	66	173	0	18	0	6	76	0	0	0	0	0	224	3	267	143	0
37	1315	86	893	117	1175	228	893	60	171	57	17	6	133	0	149	0	0	424	281	0	30	0	432	16	0	99	0	22	0	99	0	66	4	7	14	0	0	1	28	0	0	0	17	12	0	4	6	92	0
38	691	38	243	33	176	1028	439	44	580	195	379	0	408	0	113	0	0	414	10	0	370	0	67	0	0	8	0	12	0	0	0	16	0	0	38	0	0	10	182	0	0	0	364	0	0	90	1	151	0
39	16	3	23	0	19	0	19	0	461	998	0	278	692	0	0	0	0	0	276	596	1293	0	1	0	0	61	0	0	0	0	0	0	1	0	0	0	0	23	216	0	0	0	7	0	115	606	0	15	0
40	321	378	2361	0	222	0	211	8	392	48	0	847	89	0	0	0	76	145	430	19	48	0	250	51	0	129	0	0	0	165	0	0	27	0	0	0	0	16	140	0	0	0	0	0	72	233	0	347	0
41	1236	0	476	0	151	55	1035	574	595	0	0	104	17	0	491	0	0	180	1418	8	0	0	151	212	23	210	10	0	0	166	0	0	7	0	0	0	0	31	66	0	0	0	0	12	0	0	0	110	0
42	1557	0	861	27	381	110	87	503	664	0	0	9	5	90	545	0	0	171	741	5	0	0	202	38	259	292	91	0	0	102	0	0	4	0	3	0	0	5	135	0	0	0	0	1	0	2	1	117	0
43	108	86	743	185	269	434	335	8	156	458	243	2	219	0	325	0	0	0	530	2	3	169	199	19	0	266	0	0	0	78	0	0	14	0	17	0	0	47	46	0	2	0	4	5	332	33	0	66	0
44	400	142	1260	111	229	213	671	97	280	112	14	0	0	0	410	0	64	0	1303	0	0	362	201	5	22	74	0	0	0	153	0	0	42	0	36	0	0	89	36	0	3	0	5	18	341	13	0	55	0
45	665	0	287	92	374	92	392	0	338	0	29	123	21	10	0	0	0	255	742	0	69	0	147	8	491	473	51	30	0	109	23	0	6	28	9	0	38	14	31	4	0	0	75	0	205	0	211	145	0
46	1036	0	831	109	793	36	438	0	114	44	30	25	3	0	0	0	0	0	956	0	50	0	464	6	79	221	63	74	0	48	0	0	0	49	0	59	32	28	25	0	0	0	10	11	306	0	21	164	0
47	18	0	29	922	733	1349	28	5	940	189	848	0	710	0	0	0	6	270	9	54	1	0	0	0	0	4	0	0	0	0	0	0	0	5	78	6	0	0	100	6	0	0	46	0	0	2	0	10	0
48	58	0	523	520	939	1337	27	335	675	113	394	0	233	0	22	0	1	743	10	68	4	0	0	0	0	2	35	1	0	0	0	0	4	80	58	86	0	23	50	147	0	0	28	0	0	3	26	43	0
49	0	972	1298	512	717	0	102	0	111	45	0	124	196	0	17	0	0	209	810	5	5	0	0	0	0	136	0	0	0	274	0	0	96	277	0	0	0	24	71	0	0	0	0	95	0	19	0	207	0
50	0	1303	1095	375	446	0	699	21	247	0	0	453	38	0	332	0	0	233	1139	7	11	0	0	38	0	62	0	0	0	176	0	0	70	311	0	0	0	65	80	0	0	0	0	193	425	16	0	53	0
51	1654	0	1493	682	0	25	165	0	555	0	141	683	56	0	496	0	0	0	789	5	10	0	0	74	0	388	0	0	0	57	0	0	0	0	28	0	0	89	6	0	0	0	2	37	0	4	0	168	0
52	1592	0	1376	597	0	17	127	0	595	0	53	635	64	0	309	0	0	0	1161	39	7	0	0	2	0	518	0	0	0	102	0	0	0	0	19	0	0	137	10	0	0	0	5	280	0	2	0	203	0
53	524	0	217	123	170	38	399	0	152	37	54	433	7	0	178	0	719	119	662	0	137	26	1	5	0	150	1	54	0	32	30	0	159	0	1	41	0	36	35	0	3	0	0	47	65	0	1	407	0
54	746	0	320	191	138	49	249	0	268	4	31	209	0	0	502	0	496	29	719	0	76	50	7	0	47	77	0	27	0	72	3	0	120	0	2	97	0	57	32	0	2	0	0	25	146	0	20	340	0
55	336	273	321	87	722	337	133	184	268	1	0	0	69	0	0	0	318	122	520	13	2	24	45	0	12	352	4	0	0	31	0	202	35	0	0	40	0	28	2	0	0	0	6	15	162	0	16	423	0
56	164	253	183	37	511	167	86	129	346	1	0	0	403	0	0	0	1112	56	656	35	10	69	16	4	9	167	3	4	0	57	0	211	36	0	0	53	0	7	24	0	0	0	5	12	170	0	6	191	0
57	118	0	113	970	78	291	202	5	594	382	768	1	274	0	0	0	32	0	366	0	4	0	0	23	129	1	1	0	0	158	1	0	0	27	31	0	0	424	33	656	0	0	0	133	0	17	0	48	0
58	355	0	1160	35	1289	188	225	247	470	39	44	4	1	0	0	0	890	0	829	0	1	0	0	34	233	216	16	0	0	60	0	0	105	296	0	0	0	118	205	147	0	0	0	35	0	0	0	54	0
59	0	1317	514	0	414	0	186	0	210	12	59	24	7	0	0	0	4	725	1112	3	26	0	0	199	304	718	191	0	0	81	0	442	28	0	19	0	0	15	102	0	0	0	1	37	56	23	11	127	0
60	0	1247	290	0	283	0	266	76	205	37	57	5	4	0	0	0	0	454	600	0	51	0	0	85	267	618	147	201	0	327	0	391	47	0	13	0	0	4	113	0	0	0	0	44	200	24	7	188	1
61	574	783	173	232	321	100	50	0	529	0	72	848	12	0	0	0	1071	96	921	72	3	0	33	43	0	69	10	0	607	327	0	0	410	0	0	0	0	11	49	22	0	0	0	25	132	0	0	104	0
62	0	0	0	0	0	0	0	0	0	0	0	0	238	6096	0	19	0	0	0	0	0	0	0	0	0	0	0	0	0	0	0	0	9	0	0	0	0	0	0	0	0	0	0	0	0	0	0	0	0
63	573	256	528	467	155	95	321	141	269	2	18	11	41	0	61	0	0	0	1128	0	3	0	49	366	11	226	146	6	0	361	0	5	166	59	0	0	0	64	52	12	0	203	1	104	146	12	49	136	0
64	438	244	933	437	484	181	382	159	184	0	9	23	36	0	183	0	0	0	678	102	3	0	124	11	22	350	364	43	0	61	0	4	102	47	0	0	0	19	157	19	0	151	2	43	110	7	24	346	0
65	861	0	1730	153	365	239	304	16	978	120	74	30	30	23	0	0	0	110	944	3	74	0	381	5	0	243	395	0	191	17	0	0	29	25	0	0	61	46	13	28	0	0	12	12	0	0	0	230	0
66	617	0	1027	25	428	567	707	2	580	38	0	32	65	0	0	0	0	77	1703	157	49	0	294	20	0	107	204	0	156	41	0	0	17	3	0	0	141	128	38	12	0	0	8	8	34	0	0	258	0
67	173	659	1268	91	103	344	57	0	484	75	99	28	34	0	153	0	0	165	1018	53	27	196	159	0	585	99	424	0	0	80	0	214	17	0	0	0	0	49	92	0	0	0	11	8	0	1	117	272	0
68	100	522	821	218	199	130	55	0	627	170	52	30	41	0	158	1	10	105	650	295	35	26	182	44	813	214	233	0	0	164	0	447	6	0	0	0	0	21	82	0	0	0	16	5	11	0	93	317	0
69	87	378	341	34	239	84	138	0	306	2	90	473	8	0	0	0	1899	32	1008	5	37	0	229	7	274	229	36	14	0	103	17	0	12	45	28	8	0	4	34	0	0	0	8	18	43	15	137	90	0
70	189	239	324	100	168	73	55	0	762	7	217	456	11	0	0	0	1568	39	1185	3	64	0	227	30	184	221	15	45	0	254	0	0	14	2	6	6	0	0	44	0	0	0	5	30	128	24	5	89	0
71	134	745	360	127	381	390	135	0	342	9	0	217	1	7	18	0	91	709	907	0	7	0	167	184	34	105	34	2	0	4	0	5	75	0	0	10	0	5	67	2	0	0	58	11	0	48	289	67	0
72	70	267	611	102	413	162	99	0	279	24	0	284	62	0	85	0	45	601	139	4	26	0	233	2	251	130	39	0	0	9	9	40	21	0	0	49	0	81	117	40	0	0	83	0	12	42	106	53	0
73	0	97	107	118	36	315	163	212	295	211	0	3	5	0	50	0	266	328	463	3	11	75	33	0	111	23	36	13	0	35	3	6	137	22	29	182	0	0	9	23	0	0	3	2	136	3	0	132	0
74	0	694	546	79	42	51	236	249	110	64	0	7	33	0	20	0	45	437	670	27	4	0	62	0	113	117	108	33	0	75	0	8	47	62	7	154	0	2	24	9	0	0	0	1	0	2	0	201	0
75	133	125	100	60	26	131	437	241	524	1	47	30	45	998	0	0	2435	73	559	0	2	0	45	49	0	57	36	0	0	103	0	184	19	147	0	11	0	36	37	46	552	0	32	5	6	35	0	75	0
76	113	63	99	44	15	70	195	177	695	0	21	39	44	1362	0	0	2390	66	760	0	0	0	18	96	0	46	1	0	0	317	0	151	10	93	0	5	0	15	27	32	573	0	18	31	94	46	2	57	0
77	790	735	1532	0	0	0	22	0	231	0	0	0	47	0	95	0	0	0	0	9	80	0	0	0	0	1095	234	0	0	0	0	571	0	0	0	0	0	0	471	0	0	0	0	0	33	108	0	271	0
78	876	717	873	0	505	0	897	0	693	0	0	0	55	0	793	0	0	0	0	0	9	0	0	0	0	456	0	0	0	0	0	194	0	0	0	0	0	19	342	9	0	0	0	0	78	107	0	176	0
79	53	93	98	25	80	102	13	104	454	79	3	5	2	0	0	0	1283	91	643	0	160	130	51	55	168	35	30	348	0	46	0	241	87	0	6	75	0	60	60	12	580	43	9	0	20	0	367	371	0
80	18	6	33	101	29	968	177	59	283	433	15	3	35	0	0	0	412	88	127	0	293	88	15	18	53	4	15	77	0	10	0	245	15	0	40	252	0	39	33	19	205	6	61	3	33	4	10	396	0
81	9	9	26	386	1	332	324	0	487	351	153	0	11	0	0	0	8	144	40	28	8	1697	0	0	8	0	0	24	0	3	80	6	10	0	33	13	0	154	47	6	18	0	0	0	505	9	0	79	0
82	62	262	74	49	5	60	186	0	527	43	47	2	8	0	0	0	616	65	786	8	82	399	12	0	0	112	0	18	0	34	16	195	175	0	11	3	0	12	64	3	307	0	0	0	138	0	1	265	0
83	851	17	828	0	158	1149	19	5	831	0	604	17	243	0	14	1	0	0	937	6	7	0	106	0	0	44	0	0	0	0	0	0	0	69	76	0	0	0	145	0	0	0	98	0	0	212	0	40	0
84	1098	95	1246	0	216	262	36	37	526	0	269	414	23	0	457	0	0	0	1530	0	4	0	213	11	0	175	0	0	0	91	0	0	0	386	33	0	0	0	223	0	0	0	29	0	0	25	0	17	0
85	567	703	303	128	150	15	50	483	427	2	21	11	3	0	0	0	1540	31	685	0	0	0	60	168	57	337	0	3	0	110	0	0	148	0	0	0	0	16	82	32	9	139	0	67	194	1	17	80	0
86	334	707	182	165	148	19	192	324	592	4	73	6	0	0	0	0	1507	40	617	0	0	0	58	16	172	458	0	0	0	49	0	0	220	0	0	0	0	4	87	22	4	158	0	67	483	2	10	65	0
87	700	3	906	79	440	248	189	91	151	21	0	6	40	0	0	0	49	0	438	14	9	590	174	66	0	99	17	11	289	88	2	0	16	234	0	390	13	10	157	46	0	0	0	0	0	0	3	391	0
88	400	36	424	27	191	360	68	60	145	236	0	34	115	0	0	0	1435	0	383	0	2	260	12	39	0	217	0	1	822	35	10	0	46	0	0	46	45	0	49	11	18	0	0	8	6	0	2	350	0
89	1155	0	695	13	878	35	73	191	380	0	2	89	92	0	253	0	1135	164	803	4	33	0	198	48	0	246	6	0	0	150	0	0	86	0	0	0	77	89	21	0	17	0	5	3	112	0	6	64	0
90	659	0	1065	20	895	31	58	207	118	4	6	163	8	0	329	0	1411	154	400	390	34	0	418	8	0	122	2	0	0	48	5	0	42	0	0	0	63	48	9	0	32	0	15	17	279	0	25	83	0
91	121	0	926	514	794	105	248	10	376	0	0	58	89	0	0	0	0	906	297	0	36	0	183	14	8	346	0	0	0	63	0	0	0	209	206	0	0	50	94	0	0	3	35	0	0	242	11	219	0
92	315	0	1442	511	648	15	286	49	734	0	0	21	14	0	0	0	0	692	1167	0	20	0	445	11	35	684	0	0	0	89	0	0	0	103	9	0	0	61	62	0	0	0	0	0	0	67	102	148	0
93	99	118	151	26	155	40	503	341	269	10	11	18	0	0	53	0	1528	0	472	0	153	74	62	0	0	145	21	37	0	78	0	8	89	0	0	27	0	16	40	125	0	89	24	8	62	3	0	174	0
94	61	69	82	110	89	29	369	297	411	7	19	2	7	0	73	0	1931	0	631	0	67	42	18	6	0	166	77	30	0	56	0	5	77	0	0	7	0	37	37	94	16	28	11	22	48	0	5	186	0
95	1076	0	588	149	296	73	193	199	328	3	61	280	18	0	0	0	384	261	1196	0	0	719	279	55	97	317	18	0	0	173	0	0	44	0	0	0	0	39	91	207	0	40	0	46	103	39	32	113	0
96	555	0	401	234	142	400	51	74	465	17	21	260	9	0	0	0	1122	249	1335	0	0	278	184	29	455	373	12	0	0	107	0	0	45	0	0	0	0	24	39	44	0	76	0	52	98	9	10	60	0
97	195	77	408	17	122	334	297	92	532	30	32	0	94	0	62	0	1068	149	912	0	30	88	233	42	116	172	0	33	0	364	1	136	93	4	11	0	0	74	139	33	0	0	36	13	134	1	216	208	0
98	149	37	266	68	59	292	228	85	312	8	17	0	192	0	140	0	1897	0	934	0	174	148	151	19	33	49	0	0	0	221	0	216	40	5	12	0	0	38	9	1	0	0	3	5	120	0	22	269	0
99	523	310	307	158	379	90	645	0	197	56	141	515	8	0	114	0	733	1127	913	6	68	0	0	0	0	172	27	0	280	358	0	0	58	14	0	0	0	96	28	0	0	0	1	17	0	0	0	62	0
100	370	53	144	693	74	277	1404	0	333	59	231	61	89	0	34	0	150	1557	407	5	458	0	0	0	0	37	10	0	111	275	0	0	25	3	0	0	0	29	17	0	0	0	3	18	0	0	0	78	0
101	92	18	59	8	7	16	519	0	184	10	70	0	27	0	519	0	1952	0	1491	0	62	0	5	26	2	135	0	1	0	122	70	0	218	0	0	0	148	63	57	12	0	0	0	19	69	0	0	144	0
102	567	84	125	33	61	30	554	0	475	29	80	132	39	0	362	0	924	53	1045	11	37	0	26	9	132	245	0	47	0	304	0	0	171	0	0	0	250	27	100	0	0	0	0	0	47	0	23	125	0
103	172	538	556	44	330	33	180	36	118	384	4	221	6	0	7	0	369	117	222	167	120	0	205	37	17	115	28	464	533	29	0	0	48	0	2	159	0	5	87	18	0	0	0	1	19	0	33	336	0
104	143	741	385	67	211	40	487	56	479	348	7	279	6	0	0	0	540	218	790	233	2	0	53	17	208	260	31	428	398	87	0	0	45	0	0	88	0	19	124	0	0	0	0	6	165	0	11	255	0
105	321	7	446	118	88	165	162	212	259	0	8	10	299	489	0	0	499	314	866	0	76	218	10	48	0	170	0	0	86	29	0	0	22	2	0	46	0	13	19	6	4	0	10	25	11	0	30	177	0
106	349	25	418	129	78	84	158	73	392	0	18	3	769	680	0	0	941	286	759	0	26	187	21	28	0	174	0	0	64	39	0	0	57	0	0	16	0	110	62	11	0	0	9	25	98	0	70	202	0
107	233	8	87	28	22	12	30	624	399	2	29	118	2	8	0	0	4648	11	990	0	2	28	3	251	0	38	0	0	0	127	0	0	30	0	0	136	0	4	14	0	21	0	0	4	0	0	13	42	0
108	147	15	46	6	31	12	25	421	470	10	23	51	4	0	0	0	4368	6	1568	0	0	24	3	172	0	31	0	0	0	39	0	0	38	0	0	122	0	0	33	0	22	0	0	7	0	0	25	70	0
109	944	100	758	356	141	0	740	0	93	2	0	293	13	0	0	0	0	1422	382	66	20	0	48	44	701	37	3	0	0	45	0	0	118	54	0	5	0	39	1	0	0	0	0	141	2	3	10	208	0
110	562	116	835	172	250	0	218	0	72	537	0	140	48	0	0	0	0	1093	321	225	39	0	69	0	1019	74	14	0	0	38	0	0	5	117	0	7	0	0	17	0	0	0	10	0	7	58	5	206	0
111	0	392	116	353	36	288	1050	0	296	0	3	0	239	0	0	0	546	0	1056	11	1	280	0	43	0	19	65	0	0	253	0	0	15	8	7	0	0	28	22	0	38	0	127	16	0	0	15	109	0
112	0	530	136	145	31	18	645	0	314	4	2	76	3	0	43	0	1955	701	1155	0	0	373	0	33	0	25	36	0	0	132	0	0	125	0	0	0	0	16	35	0	199	0	9	53	5	0	3	74	0
113	647	491	719	89	276	118	83	0	327	0	73	30	21	0	140	0	0	1152	1089	3	23	0	265	258	0	274	1	15	0	62	0	255	110	110	0	54	2	35	70	28	0	0	11	58	6	4	6	114	0
114	803	556	413	107	236	74	76	0	275	0	32	18	10	0	181	0	0	1270	1316	17	14	0	257	157	0	128	0	38	0	116	0	168	55	161	0	51	26	48	86	72	0	0	24	47	0	2	5	69	0
115	1036	366	1122	459	86	133	750	0	841	32	51	0	53	0	48	0	0	0	619	0	5	0	65	33	0	77	0	4	0	208	0	88	3	5	10	0	0	39	21	103	0	0	0	25	149	0	0	23	0
116	1298	186	2303	15	484	35	197	0	261	65	35	0	10	0	41	0	0	0	736	0	83	0	79	39	0	194	0	0	0	75	0	217	0	32	0	0	0	7	22	18	0	0	3	11	26	0	0	106	0
117	307	1668	1140	0	454	0	123	90	337	0	0	0	46	0	0	0	0	537	376	598	11	0	29	424	0	0	34	0	0	52	0	0	0	0	13	0	0	5	154	0	0	0	0	0	233	146	0	193	0
118	139	980	1108	0	363	0	116	7	506	0	0	0	148	0	0	1	0	1401	30	308	3	0	14	144	0	0	1	0	0	79	0	0	0	0	30	0	0	13	17	0	0	0	0	0	127	78	0	13	0
119	568	574	1242	28	260	50	143	14	468	24	39	5	14	0	27	0	1	208	736	0	3	255	486	2	17	299	7	20	0	128	11	0	46	235	0	42	0	1	85	6	0	0	43	11	121	3	0	178	0
120	1158	654	858	46	288	3	160	124	600	25	29	6	9	0	48	0	0	44	885	2	11	150	366	0	30	156	3	0	0	253	4	0	28	7	0	22	0	7	70	15	0	0	39	14	40	2	0	232	0
121	1731	0	2026	5	674	0	35	6	127	0	0	0	59	0	0	0	0	0	1455	0	0	0	0	93	0	389	0	0	0	256	0	0	0	0	0	0	0	84	42	0	0	0	0	0	0	30	0	68	0
122	2071	0	267	0	89	0	0	8	221	0	0	0	46	0	15	0	0	0	1373	165	0	0	0	19	0	122	0	0	0	732	0	0	0	0	0	0	0	370	82	0	0	0	0	0	0	274	0	12	0
123	200	147	1616	23	1366	27	162	60	512	3	40	10	14	0	0	0	1	635	428	12	49	0	200	15	16	61	8	0	3	49	0	165	65	0	0	9	0	22	43	0	6	0	3	8	99	6	107	122	0
124	681	177	448	139	441	65	403	0	536	9	49	1	34	0	0	0	0	626	673	33	419	0	174	6	1	245	5	0	1	25	0	4	0	0	17	4	0	47	134	0	4	0	10	20	0	3	4	118	0
125	93	162	39	18	23	57	60	244	178	0	0	0	42	0	0	0	2004	147	320	11	46	113	13	49	1	44	0	9	16	70	0	31	48	0	0	69	0	0	15	0	213	0	2	0	0	0	40	86	0
126	58	42	29	6	5	29	97	280	174	0	0	0	159	0	0	0	2142	44	517	12	75	88	0	132	3	13	0	2	19	45	0	55	118	0	0	44	0	0	0	0	339	0	3	1	0	0	2	127	0
127	743	695	1235	50	166	4	130	0	445	1	92	183	8	0	0	0	0	370	682	0	95	0	208	28	0	0	8	0	0	35	0	0	104	109	13	0	0	175	64	0	0	0	0	26	94	88	268	122	0
128	599	224	1672	21	753	4	71	0	123	0	67	150	0	0	0	0	0	382	791	0	42	0	470	42	0	0	35	0	0	48	0	0	352	198	16	0	0	44	23	0	0	0	0	17	58	3	107	120	0
129	229	18	740	192	709	236	10	10	152	4	278	9	30	0	2	0	0	759	70	6	4	0	45	0	23	165	25	0	0	0	892	5	4	110	32	158	0	2	50	0	0	0	101	0	216	9	21	208	0
130	212	17	655	28	457	232	165	0	407	11	373	2	19	0	1	0	0	1213	62	6	5	0	63	0	9	141	12	0	0	0	465	4	3	86	157	155	0	4	24	39	0	4	492	3	25	23	29	306	0
131	142	327	341	180	496	14	98	0	73	2	5	9	2	0	554	0	297	34	57	193	16	0	67	0	0	140	68	377	0	18	141	139	2	0	0	104	0	1	5	69	0	480	37	0	146	0	74	166	0
132	166	1015	300	348	450	51	183	0	217	0	18	5	2	0	187	0	415	372	175	40	2	0	120	0	0	76	42	57	0	87	214	334	37	0	0	66	0	5	0	162	0	472	51	0	106	0	56	165	0
133	0	993	1063	261	223	70	397	190	230	52	24	34	9	0	271	0	0	0	452	9	141	0	649	0	161	75	0	81	0	279	0	0	68	217	10	0	0	44	8	0	0	0	1	22	121	8	6	144	0
134	0	1157	1002	398	431	94	240	64	215	79	10	13	4	0	147	0	0	0	490	23	91	0	687	0	63	159	0	52	0	143	21	0	93	109	11	0	0	18	15	0	0	0	0	41	202	4	4	98	0
135	558	157	317	118	371	50	339	14	180	67	20	60	515	0	0	0	5	614	1012	5	5	0	23	9	158	19	4	0	276	332	0	0	10	0	9	0	0	80	44	40	0	0	12	21	29	1	124	391	0
136	920	15	491	233	110	560	297	173	675	0	528	8	16	0	0	0	66	653	1259	0	0	0	22	0	4	12	4	0	177	217	0	0	0	11	35	0	0	48	44	52	0	0	7	41	43	100	74	158	0
137	971	0	481	236	176	84	941	0	380	0	41	415	7	13	272	0	0	525	613	30	7	0	16	170	0	122	17	0	0	71	0	0	133	16	7	79	0	63	101	11	0	0	4	73	148	8	0	118	0
138	1340	0	501	174	170	66	342	1	541	0	36	298	4	18	259	0	0	298	1693	0	25	0	10	171	0	146	39	0	0	245	0	0	151	11	12	2	0	99	78	15	0	0	3	43	193	2	1	111	0
139	1698	110	600	12	137	367	0	0	303	16	36	1455	25	0	914	0	0	0	24	113	2	0	308	0	18	280	0	0	0	119	0	0	0	268	12	0	63	0	150	0	0	0	0	0	0	0	0	7	0
140	1382	165	508	391	150	859	0	0	483	23	24	1451	13	0	535	0	0	25	310	0	0	0	390	9	30	230	0	0	0	133	0	0	0	25	11	0	218	1	62	0	0	0	0	0	0	0	0	17	0
141	501	210	954	95	456	775	265	45	397	3	34	1	3	0	0	0	79	6	699	18	10	0	425	21	11	307	35	4	0	45	27	0	0	229	55	0	0	16	134	37	0	83	9	38	244	13	22	98	0
142	417	92	254	146	76	531	427	39	595	9	83	0	6	0	5	0	388	142	1070	1	24	0	112	28	25	51	1	118	0	13	71	0	0	53	71	0	0	8	14	0	0	34	0	63	245	14	2	103	0
143	0	1190	590	134	268	196	602	302	503	7	18	10	18	0	0	0	0	171	1017	0	17	0	0	50	244	0	181	42	200	283	0	0	0	262	0	0	0	84	21	6	0	0	0	23	50	11	0	104	0
144	0	659	695	397	319	547	583	547	642	57	14	84	71	0	0	0	3	880	990	11	52	0	0	20	143	0	178	0	198	37	0	0	0	190	0	0	0	9	15	0	0	0	0	25	6	14	12	149	0
145	0	1116	459	169	54	0	286	448	548	0	27	0	11	0	385	0	1	233	1375	223	613	0	495	359	335	168	0	0	0	85	0	0	0	160	0	0	0	71	37	300	0	0	0	20	0	20	0	60	0
146	0	1479	834	236	0	0	207	771	276	0	0	8	9	0	0	0	0	0	21	35	0	0	511	0	1373	0	0	0	0	0	0	0	0	247	0	0	0	0	4	0	0	0	0	0	109	107	0	190	0
147	767	70	256	241	307	530	235	45	345	86	208	1	25	0	174	0	432	268	451	0	1	0	256	11	23	81	9	0	0	17	0	0	54	0	38	212	0	25	19	0	0	0	5	249	390	0	0	291	0
148	689	12	117	154	36	398	300	90	372	127	194	0	102	0	200	0	702	180	676	5	4	0	87	0	22	21	0	0	0	5	16	0	9	0	117	153	0	24	13	35	0	0	0	390	24	0	0	435	0
149	915	7	243	119	128	461	155	49	457	406	114	3	58	0	85	0	271	412	489	331	63	56	14	17	1	140	0	28	0	16	0	0	0	0	59	858	0	23	19	0	0	0	4	4	0	0	459	119	0
150	896	4	272	39	84	219	60	402	524	162	8	7	6	0	631	0	1768	154	704	188	9	159	9	4	178	142	0	9	0	0	0	0	5	0	0	75	0	39	77	0	0	0	0	0	0	0	252	127	0
151	0	1	1842	116	132	40	220	494	333	66	227	0	3	0	0	0	0	340	1427	0	0	0	0	475	414	0	0	0	0	349	0	0	250	316	7	0	0	46	95	7	0	0	0	64	1	4	0	15	0
152	0	0	1038	180	99	405	196	733	805	82	417	0	37	0	154	0	0	106	1152	2	4	0	0	228	65	0	0	0	0	75	0	0	43	442	47	0	0	109	175	59	0	0	0	121	0	76	0	32	0
[truncated: 472 more columns]
